# Supplementary material for: Thio­phene-2-carbaldehyde 2,4-dinitro­phenyl­hydrazone
Source: Acta Crystallogr Sect E Struct Rep Online. 2008 Nov 22;64(Pt 12):o2421. doi: 10.1107/S1600536808038397 (PMC2959885; doi:10.1107/S1600536808038397)
Supplement: Supplementary file 1 [file e-64-o2421-sup1.cif]

##############################################################################
###                                                                        ###
###        Electronic paper (Acta Crystallographica Section E)             ###
###                                                                        ###
##############################################################################
#                                                                            #
# This CIF contains the data in a paper accepted for publication in Acta     #
# Crystallographica Section E. It conforms to the requirements of Notes      #
# for Authors for Section E, and has been peer reviewed under the auspices   #
# of the IUCr Commission on Journals.                                        #
#                                                                            #
# Full details of the Crystallographic Information File format               #
# are given in the paper "The Crystallographic Information File (CIF):       #
# a New Standard Archive File for Crystallography" by S. R. Hall, F. H.      #
# Allen and I. D. Brown [Acta Cryst. (1991), A47, 655-685].                  #
#                                                                            #
# The current version of the core CIF dictionary is obtainable from          #
# ftp://ftp.iucr.org/pub/cif_core.dic. The current version number is 2.4.    #
#                                                                            #
# Software is freely available for graphical display of the structure(s) in  #
# this CIF.  For information consult the CIF home page http://www.iucr.org/  #
# cif/home.html                                                              #
#                                                                            #
# This file may be used for bona fide research purposes within the           #
# scientific community so long as proper attribution is given to the journal # 
# article from which it was obtained.                                        #
#                                                                            #
##############################################################################
                                             
data_global
_audit_creation_method     SHELXL-97
_journal_date_recd_electronic     2008-11-13
_journal_date_accepted     2008-11-18
_journal_name_full     'Acta Crystallographica, Section E'
_journal_year     2008
_journal_volume     64
_journal_issue     12
_journal_page_first     o2421
_journal_page_last     o2421
_journal_paper_category     QO
_journal_coeditor_code     DN2406
_publ_contact_author_name     'Zhi-gang,Yin'
_publ_contact_author_address
;
Key Laboratory of Surface and Interface Science of
Henan,
School of Materials & Chemical Engineering
Zhengzhou University of Light Industry
Zhengzhou 450002
P.R. China
;
_publ_contact_author_email     yinck@263.net
_publ_contact_author_fax     '?'
_publ_contact_author_phone     '?'
_publ_section_title
;
Thiophene-2-carbaldehyde 2,4-dinitrophenylhydrazone
;
loop_
    _publ_author_name
    _publ_author_address
    'Yin, Zhi-gang'
;
Key Laboratory of Surface and Interface Science of Henan,
School of Materials and Chemical Engineering
Zhengzhou University of Light Industry
Zhengzhou 450002
People's Republic of China
;
    'Qian, Heng-yu'
;
Key Laboratory of Surface and Interface Science of Henan,
School of Materials and Chemical Engineering
Zhengzhou University of Light Industry
Zhengzhou 450002
People's Republic of China
;
    'Li, He-ping'
;
Department of Materials and Chemical Engineering
Guiling University of Technology
People's Republic of China
;
    'Hu, Jie'
;
Key Laboratory of Surface and Interface Science of Henan,
School of Materials and Chemical Engineering
Zhengzhou University of Light Industry
Zhengzhou 450002
People's Republic of China
;
    'Zhang, Chun-xia'
;
Key Laboratory of Surface and Interface Science of Henan,
School of Materials and Chemical Engineering
Zhengzhou University of Light Industry
Zhengzhou 450002
People's Republic of China
;
data_I
_chemical_name_systematic
;
Thiophene-2-carbaldehyde 2,4-dinitrophenylhydrazone
;
_chemical_name_common     ?
_chemical_formula_moiety     'C11 H8 N4 O4 S'
_chemical_formula_sum     'C11 H8 N4 O4 S'
_chemical_formula_structural     ?
_chemical_formula_analytical     ?
_chemical_formula_iupac     'C11 H8 N4 O4 S'
_chemical_formula_weight     292.27
_chemical_melting_point     ?
_symmetry_cell_setting     'Monoclinic'
_symmetry_space_group_name_H-M     'P 21/c'
_symmetry_space_group_name_Hall     '-P 2ybc'
loop_
    _symmetry_equiv_pos_as_xyz
    'x, y, z'
    '-x, y+1/2, -z+1/2'
    '-x, -y, -z'
    'x, -y-1/2, z-1/2'
_cell_length_a     4.8994(17)
_cell_length_b     9.520(3)
_cell_length_c     25.708(8)
_cell_angle_alpha     90.00
_cell_angle_beta     92.71(2)
_cell_angle_gamma     90.00
_cell_volume     1197.7(7)
_cell_formula_units_Z     4
_cell_measurement_reflns_used     5391
_cell_measurement_theta_min     2.27
_cell_measurement_theta_max     27.39
_cell_measurement_temperature     291(2)
_exptl_crystal_description     block
_exptl_crystal_colour     purple
_exptl_crystal_size_max     0.30
_exptl_crystal_size_mid     0.26
_exptl_crystal_size_min     0.24
_exptl_crystal_density_diffrn     1.621
_exptl_crystal_density_meas     ?
_exptl_crystal_density_method     'not measured'
_exptl_crystal_F_000     600
_exptl_absorpt_coefficient_mu     0.291
_exptl_absorpt_correction_type     'multi-scan'
_exptl_absorpt_process_details     '(SADABS; Bruker, 2000)'
_exptl_absorpt_correction_T_min     0.9153
_exptl_absorpt_correction_T_max     0.9286
_exptl_special_details
;
;
_diffrn_ambient_temperature     291(2)
_diffrn_radiation_type     'MoK\a'
_diffrn_radiation_wavelength     0.71073
_diffrn_radiation_source     'sealed tube'
_diffrn_radiation_monochromator     'graphite'
_diffrn_measurement_device_type     'Bruker SMART APEX CCD'
_diffrn_measurement_method     '\f and \w'
_diffrn_detector_area_resol_mean     ?
_diffrn_reflns_number     11010
_diffrn_reflns_av_R_equivalents     0.0465
_diffrn_reflns_av_sigmaI/netI     0.0478
_diffrn_reflns_theta_min     1.59
_diffrn_reflns_theta_max     26.00
_diffrn_reflns_theta_full     26.00
_diffrn_measured_fraction_theta_max     0.973
_diffrn_measured_fraction_theta_full     0.973
_diffrn_reflns_limit_h_min     -6
_diffrn_reflns_limit_h_max     5
_diffrn_reflns_limit_k_min     -11
_diffrn_reflns_limit_k_max     11
_diffrn_reflns_limit_l_min     -31
_diffrn_reflns_limit_l_max     29
_diffrn_standards_number     ?
_diffrn_standards_interval_count     ?
_diffrn_standards_interval_time     ?
_diffrn_standards_decay_%     ?
loop_
    _diffrn_standard_refln_index_h
    _diffrn_standard_refln_index_k
    _diffrn_standard_refln_index_l
    ? ? ?
_refine_special_details
;
Refinement of <i>F</i>^2^ against ALL reflections. The weighted <i>R</i>-factor
<i>wR</i> and goodness of fit <i>S</i> are based on <i>F</i>^2^, conventional
<i>R</i>-factors <i>R</i> are based on <i>F</i>, with <i>F</i> set to zero for
negative <i>F</i>^2^. The threshold expression of <i>F</i>^2^ >
\s(<i>F</i>^2^) is used only for calculating <i>R</i>-factors(gt) <i>etc</i>.
and is not relevant to the choice of reflections for refinement.
<i>R</i>-factors based on <i>F</i>^2^ are statistically about twice as large
as those based on <i>F</i>, and <i>R</i>- factors based on ALL data will be
even larger.
;
_reflns_number_total     2285
_reflns_number_gt     1718
_reflns_threshold_expression     I>2\s(I)
_refine_ls_structure_factor_coef     Fsqd
_refine_ls_matrix_type     full
_refine_ls_R_factor_all     0.0649
_refine_ls_R_factor_gt     0.0450
_refine_ls_wR_factor_gt     0.0832
_refine_ls_wR_factor_ref     0.0871
_refine_ls_goodness_of_fit_ref     1.020
_refine_ls_restrained_S_all     1.020
_refine_ls_number_reflns     2285
_refine_ls_number_parameters     184
_refine_ls_number_restraints     0
_refine_ls_hydrogen_treatment     mixed
_refine_ls_weighting_scheme     calc
_refine_ls_weighting_details
                   'calc w=1/[\s^2^(Fo^2^)+(0.04P)^2^] where P=(Fo^2^+2Fc^2^)/3'
_atom_sites_solution_hydrogens     geom
_atom_sites_solution_primary     direct
_atom_sites_solution_secondary     difmap
_refine_ls_shift/su_max     0.000
_refine_ls_shift/su_mean     0.000
_refine_diff_density_max     0.160
_refine_diff_density_min     -0.186
_refine_ls_extinction_method     none
_refine_ls_extinction_coef     ?
loop_
    _atom_type_symbol
    _atom_type_description
    _atom_type_scat_dispersion_real
    _atom_type_scat_dispersion_imag
    _atom_type_scat_source
    'C' 'C' 0.0033 0.0016
                         'International Tables Vol C Tables 4.2.6.8 and 6.1.1.4'
    'H' 'H' 0.0000 0.0000
                         'International Tables Vol C Tables 4.2.6.8 and 6.1.1.4'
    'N' 'N' 0.0061 0.0033
                         'International Tables Vol C Tables 4.2.6.8 and 6.1.1.4'
    'O' 'O' 0.0106 0.0060
                         'International Tables Vol C Tables 4.2.6.8 and 6.1.1.4'
    'S' 'S' 0.1246 0.1234
                         'International Tables Vol C Tables 4.2.6.8 and 6.1.1.4'
_computing_data_collection     'SMART (Bruker, 2000)'
_computing_cell_refinement     'SAINT (Bruker, 2000)'
_computing_data_reduction     'SAINT (Bruker, 2000)'
_computing_structure_solution     'SHELXTL (Sheldrick, 2008)'
_computing_structure_refinement     'SHELXTL (Sheldrick, 2008)'
_computing_molecular_graphics
                             'SHELXTL (Sheldrick, 2008) and PLATON (Spek, 2003)'
_computing_publication_material     'SHELXTL (Sheldrick, 2008)'
loop_
    _atom_site_type_symbol
    _atom_site_label
    _atom_site_fract_x
    _atom_site_fract_y
    _atom_site_fract_z
    _atom_site_U_iso_or_equiv
    _atom_site_adp_type
    _atom_site_calc_flag
    _atom_site_refinement_flags
    _atom_site_occupancy
    _atom_site_disorder_assembly
    _atom_site_disorder_group
    C C1 0.1154(4) 0.2360(2) 0.04553(7) 0.0342(4) Uani d . 1 . .
    C C2 -0.0759(4) 0.1287(2) 0.04720(7) 0.0350(4) Uani d . 1 . .
    H H2 -0.2010 0.1150 0.0193 0.042 Uiso calc R 1 . .
    C C3 -0.0801(4) 0.04351(18) 0.08984(7) 0.0315(4) Uani d . 1 . .
    C C4 0.1065(4) 0.0673(2) 0.13207(7) 0.0383(5) Uani d . 1 . .
    H H4 0.1048 0.0087 0.1610 0.046 Uiso calc R 1 . .
    C C5 0.2882(4) 0.1738(2) 0.13141(7) 0.0350(4) Uani d . 1 . .
    H H5 0.4096 0.1870 0.1599 0.042 Uiso calc R 1 . .
    C C6 0.2980(4) 0.26512(18) 0.08856(7) 0.0291(4) Uani d . 1 . .
    C C7 0.8165(4) 0.49823(19) 0.13079(7) 0.0389(5) Uani d . 1 . .
    H H7 0.7974 0.5614 0.1033 0.047 Uiso calc R 1 . .
    C C8 1.0163(4) 0.52284(19) 0.17283(7) 0.0341(4) Uani d . 1 . .
    C C9 1.1994(5) 0.6353(2) 0.17481(8) 0.0418(5) Uani d . 1 . .
    H H9 1.2066 0.7050 0.1496 0.050 Uiso calc R 1 . .
    C C10 1.3738(5) 0.6289(2) 0.22076(9) 0.0465(5) Uani d . 1 . .
    H H10 1.5107 0.6939 0.2290 0.056 Uiso calc R 1 . .
    C C11 1.3173(5) 0.5174(2) 0.25090(8) 0.0522(6) Uani d . 1 . .
    H H11 1.4113 0.4975 0.2823 0.063 Uiso calc R 1 . .
    N N1 0.0973(4) 0.31477(18) 0.00000(6) 0.0394(4) Uani d . 1 . .
    N N2 -0.2778(4) -0.06932(17) 0.09065(7) 0.0414(4) Uani d . 1 . .
    N N3 0.4846(4) 0.37052(17) 0.08923(6) 0.0378(4) Uani d . 1 . .
    H H1 0.483(5) 0.426(2) 0.0624(9) 0.045 Uiso d . 1 . .
    N N4 0.6631(3) 0.38663(15) 0.13180(6) 0.0321(4) Uani d . 1 . .
    O O1 0.2484(4) 0.41150(16) -0.00353(6) 0.0545(4) Uani d . 1 . .
    O O2 -0.0594(3) 0.29004(14) -0.03604(5) 0.0461(4) Uani d . 1 . .
    O O3 -0.4272(3) -0.08987(16) 0.05310(6) 0.0526(4) Uani d . 1 . .
    O O4 -0.2847(3) -0.13710(15) 0.12986(6) 0.0513(4) Uani d . 1 . .
    S S1 1.05706(12) 0.41736(6) 0.22559(2) 0.04762(18) Uani d . 1 . .
loop_
    _atom_site_aniso_label
    _atom_site_aniso_U_11
    _atom_site_aniso_U_22
    _atom_site_aniso_U_33
    _atom_site_aniso_U_12
    _atom_site_aniso_U_13
    _atom_site_aniso_U_23
    C1 0.0302(10) 0.0438(10) 0.0277(10) -0.0016(8) -0.0096(8) -0.0034(7)
    C2 0.0330(10) 0.0410(10) 0.0303(10) -0.0007(8) -0.0046(8) -0.0039(7)
    C3 0.0326(10) 0.0290(8) 0.0325(9) -0.0001(7) -0.0024(8) -0.0025(7)
    C4 0.0414(12) 0.0417(10) 0.0314(10) 0.0038(8) -0.0038(9) 0.0075(8)
    C5 0.0259(10) 0.0463(10) 0.0323(10) 0.0090(8) -0.0035(8) -0.0005(8)
    C6 0.0270(9) 0.0339(8) 0.0262(9) 0.0002(7) -0.0004(7) -0.0062(7)
    C7 0.0510(12) 0.0394(10) 0.0257(9) -0.0026(9) -0.0057(8) -0.0013(8)
    C8 0.0316(10) 0.0353(9) 0.0349(9) -0.0023(8) -0.0025(8) -0.0079(7)
    C9 0.0473(13) 0.0361(9) 0.0412(11) -0.0042(9) -0.0073(9) -0.0059(8)
    C10 0.0387(12) 0.0416(10) 0.0581(14) -0.0045(9) -0.0105(10) -0.0220(10)
    C11 0.0629(15) 0.0558(13) 0.0357(11) 0.0052(11) -0.0222(11) -0.0131(9)
    N1 0.0383(10) 0.0452(9) 0.0335(9) -0.0104(8) -0.0120(8) -0.0013(7)
    N2 0.0360(10) 0.0421(9) 0.0453(10) -0.0026(7) -0.0074(8) 0.0047(8)
    N3 0.0387(10) 0.0443(9) 0.0290(9) -0.0077(7) -0.0126(7) -0.0001(7)
    N4 0.0345(8) 0.0344(8) 0.0266(8) -0.0003(6) -0.0087(7) -0.0040(6)
    O1 0.0659(11) 0.0525(9) 0.0435(9) -0.0225(8) -0.0163(8) 0.0158(7)
    O2 0.0471(9) 0.0505(8) 0.0383(8) -0.0317(7) -0.0222(7) 0.0182(6)
    O3 0.0488(10) 0.0534(9) 0.0537(9) -0.0260(7) -0.0185(8) -0.0002(7)
    O4 0.0566(10) 0.0451(8) 0.0519(9) -0.0169(7) -0.0008(8) 0.0131(7)
    S1 0.0480(3) 0.0553(3) 0.0385(3) -0.0071(2) -0.0093(2) 0.0040(2)
_geom_special_details
;
All e.s.d.'s (except the e.s.d. in the dihedral angle between two l.s. planes)
are estimated using the full covariance matrix. The cell e.s.d.'s are taken
into account individually in the estimation of e.s.d.'s in distances, angles
and torsion angles; correlations between e.s.d.'s in cell parameters are only
used when they are defined by crystal symmetry. An approximate (isotropic)
treatment of cell e.s.d.'s is used for estimating e.s.d.'s involving l.s.
planes.
;
loop_
    _geom_bond_atom_site_label_1
    _geom_bond_atom_site_label_2
    _geom_bond_site_symmetry_2
    _geom_bond_distance
    _geom_bond_publ_flag
    C1 C2 . 1.388(3) ?
    C1 N1 . 1.389(2) ?
    C1 C6 . 1.417(2) ?
    C2 C3 . 1.365(3) ?
    C2 H2 . 0.9300 ?
    C3 C4 . 1.404(2) ?
    C3 N2 . 1.447(2) ?
    C4 C5 . 1.350(3) ?
    C4 H4 . 0.9300 ?
    C5 C6 . 1.406(3) ?
    C5 H5 . 0.9300 ?
    C6 N3 . 1.357(2) ?
    C7 N4 . 1.302(2) ?
    C7 C8 . 1.442(2) ?
    C7 H7 . 0.9300 ?
    C8 C9 . 1.396(3) ?
    C8 S1 . 1.692(2) ?
    C9 C10 . 1.426(3) ?
    C9 H9 . 0.9300 ?
    C10 C11 . 1.351(3) ?
    C10 H10 . 0.9300 ?
    C11 S1 . 1.696(2) ?
    C11 H11 . 0.9300 ?
    N1 O1 . 1.188(2) ?
    N1 O2 . 1.1983(19) ?
    N2 O4 . 1.199(2) ?
    N2 O3 . 1.199(2) ?
    N3 N4 . 1.377(2) ?
    N3 H1 . 0.87(2) ?
loop_
    _geom_angle_atom_site_label_1
    _geom_angle_atom_site_label_2
    _geom_angle_atom_site_label_3
    _geom_angle_site_symmetry_1
    _geom_angle_site_symmetry_3
    _geom_angle
    _geom_angle_publ_flag
    C2 C1 N1 . . 114.01(15) ?
    C2 C1 C6 . . 121.47(17) ?
    N1 C1 C6 . . 124.40(17) ?
    C3 C2 C1 . . 119.87(17) ?
    C3 C2 H2 . . 120.1 ?
    C1 C2 H2 . . 120.1 ?
    C2 C3 C4 . . 119.41(17) ?
    C2 C3 N2 . . 119.22(15) ?
    C4 C3 N2 . . 121.36(16) ?
    C5 C4 C3 . . 121.14(18) ?
    C5 C4 H4 . . 119.4 ?
    C3 C4 H4 . . 119.4 ?
    C4 C5 C6 . . 121.43(17) ?
    C4 C5 H5 . . 119.3 ?
    C6 C5 H5 . . 119.3 ?
    N3 C6 C5 . . 119.70(15) ?
    N3 C6 C1 . . 123.69(17) ?
    C5 C6 C1 . . 116.55(17) ?
    N4 C7 C8 . . 119.31(16) ?
    N4 C7 H7 . . 120.3 ?
    C8 C7 H7 . . 120.3 ?
    C9 C8 C7 . . 124.33(18) ?
    C9 C8 S1 . . 112.01(14) ?
    C7 C8 S1 . . 123.66(14) ?
    C8 C9 C10 . . 110.86(19) ?
    C8 C9 H9 . . 124.6 ?
    C10 C9 H9 . . 124.6 ?
    C11 C10 C9 . . 112.19(18) ?
    C11 C10 H10 . . 123.9 ?
    C9 C10 H10 . . 123.9 ?
    C10 C11 S1 . . 113.08(15) ?
    C10 C11 H11 . . 123.5 ?
    S1 C11 H11 . . 123.5 ?
    O1 N1 O2 . . 118.16(16) ?
    O1 N1 C1 . . 117.89(14) ?
    O2 N1 C1 . . 123.94(16) ?
    O4 N2 O3 . . 123.26(17) ?
    O4 N2 C3 . . 117.21(15) ?
    O3 N2 C3 . . 119.53(16) ?
    C6 N3 N4 . . 119.65(16) ?
    C6 N3 H1 . . 117.6(14) ?
    N4 N3 H1 . . 122.8(14) ?
    C7 N4 N3 . . 114.87(15) ?
    C8 S1 C11 . . 91.85(11) ?
loop_
    _geom_torsion_atom_site_label_1
    _geom_torsion_atom_site_label_2
    _geom_torsion_atom_site_label_3
    _geom_torsion_atom_site_label_4
    _geom_torsion_site_symmetry_1
    _geom_torsion_site_symmetry_2
    _geom_torsion_site_symmetry_3
    _geom_torsion_site_symmetry_4
    _geom_torsion
    _geom_torsion_publ_flag
    N1 C1 C2 C3 . . . . 180.00(18) ?
    C6 C1 C2 C3 . . . . -3.8(3) ?
    C1 C2 C3 C4 . . . . 1.3(3) ?
    C1 C2 C3 N2 . . . . -178.99(18) ?
    C2 C3 C4 C5 . . . . 0.6(3) ?
    N2 C3 C4 C5 . . . . -179.16(18) ?
    C3 C4 C5 C6 . . . . 0.1(3) ?
    C4 C5 C6 N3 . . . . -179.66(19) ?
    C4 C5 C6 C1 . . . . -2.5(3) ?
    C2 C1 C6 N3 . . . . -178.60(18) ?
    N1 C1 C6 N3 . . . . -2.8(3) ?
    C2 C1 C6 C5 . . . . 4.3(3) ?
    N1 C1 C6 C5 . . . . -179.88(19) ?
    N4 C7 C8 C9 . . . . 177.13(19) ?
    N4 C7 C8 S1 . . . . -2.5(3) ?
    C7 C8 C9 C10 . . . . -178.8(2) ?
    S1 C8 C9 C10 . . . . 0.8(2) ?
    C8 C9 C10 C11 . . . . -0.6(3) ?
    C9 C10 C11 S1 . . . . 0.1(3) ?
    C2 C1 N1 O1 . . . . 177.51(19) ?
    C6 C1 N1 O1 . . . . 1.5(3) ?
    C2 C1 N1 O2 . . . . -3.3(3) ?
    C6 C1 N1 O2 . . . . -179.4(2) ?
    C2 C3 N2 O4 . . . . -176.10(19) ?
    C4 C3 N2 O4 . . . . 3.6(3) ?
    C2 C3 N2 O3 . . . . 3.1(3) ?
    C4 C3 N2 O3 . . . . -177.21(19) ?
    C5 C6 N3 N4 . . . . 0.2(3) ?
    C1 C6 N3 N4 . . . . -176.76(17) ?
    C8 C7 N4 N3 . . . . -178.20(17) ?
    C6 N3 N4 C7 . . . . -173.88(18) ?
    C9 C8 S1 C11 . . . . -0.66(18) ?
    C7 C8 S1 C11 . . . . 179.01(19) ?
    C10 C11 S1 C8 . . . . 0.3(2) ?
loop_
    _geom_hbond_atom_site_label_D
    _geom_hbond_atom_site_label_H
    _geom_hbond_atom_site_label_A
    _geom_hbond_site_symmetry_A
    _geom_hbond_distance_DH
    _geom_hbond_distance_HA
    _geom_hbond_distance_DA
    _geom_hbond_angle_DHA
    N3 H1 O1 3_665 0.87(2) 2.57(2) 3.338(2) 148.2(19)
    N3 H1 O1 . 0.87(2) 2.01(2) 2.630(2) 127.4(19)
