# Supplementary material for: Thio­phene-2-carbaldehyde 2,4-dinitro­phenyl­hydrazone
Source: Acta Crystallogr Sect E Struct Rep Online. 2008 Nov 22;64(Pt 12):o2421. doi: 10.1107/S1600536808038397 (PMC2959885; doi:10.1107/S1600536808038397)
Supplement: Supplementary file 2 [file e-64-o2421-Isup2.hkl]

# 
# h,k,l, Fc-squared, Fo-squared, sigma(Fo-squared) and status flag 
# 
data_I
_shelx_title ' q14_0m in P2(1)/c' 
_shelx_refln_list_code          4 
_shelx_F_calc_maximum      210.23 
_exptl_crystal_F_000       600.00 
_reflns_d_resolution_high  0.8107 
 
loop_ 
 _symmetry_equiv_pos_as_xyz 
 'x, y, z' 
 '-x, y+1/2, -z+1/2' 
 '-x, -y, -z' 
 'x, -y-1/2, z-1/2' 
 
_cell_length_a     4.8994 
_cell_length_b     9.5197 
_cell_length_c    25.7078 
_cell_angle_alpha  90.000 
_cell_angle_beta   92.715 
_cell_angle_gamma  90.000 
 
_shelx_F_squared_multiplier     1.000 
 
loop_ 
 _refln_index_h 
 _refln_index_k 
 _refln_index_l 
 _refln_F_squared_calc 
 _refln_F_squared_meas 
 _refln_F_squared_sigma 
 _refln_observed_status 
   1   0   0     7334.79     7219.03     25.95 o 
   2   0   0        6.36       11.10      6.60 o 
   3   0   0     1041.89      962.05     24.91 o 
   4   0   0       22.14       23.08      8.07 o 
   6   0   0       69.79       76.27     24.62 o 
   1   1   0     4472.31     4376.31     13.93 o 
   2   1   0        0.02        2.80      4.68 o 
   3   1   0       30.94       33.27      9.27 o 
   4   1   0      123.62      120.49      8.57 o 
   5   1   0       76.50      111.92     12.96 o 
   6   1   0      205.89      203.94     48.93 o 
   0   2   0     3662.50     3546.17     23.19 o 
   1   2   0      171.58      194.64     23.55 o 
   2   2   0       72.36       81.97      9.13 o 
   3   2   0       23.06       32.97      7.03 o 
   4   2   0       54.37       51.14      4.80 o 
   5   2   0       81.81       97.45     13.62 o 
   1   3   0      351.79      344.86     13.24 o 
   2   3   0      107.63      116.54     75.70 o 
   3   3   0       69.33       67.25      5.09 o 
   4   3   0        8.76       12.08     14.57 o 
   5   3   0      460.05      468.40     34.69 o 
   0   4   0     3550.13     3419.60     90.67 o 
   1   4   0     1591.41     1660.45     30.08 o 
   2   4   0       37.57       39.08      8.70 o 
   3   4   0        9.32       25.80     15.18 o 
   4   4   0        0.21        0.24      0.73 o 
   5   4   0        6.94       14.48      5.72 o 
   1   5   0      636.67      635.09     15.14 o 
   2   5   0      115.01      127.90      8.38 o 
   3   5   0       72.29       88.10      5.82 o 
   4   5   0        0.14        4.47     26.95 o 
   5   5   0        3.37        6.39      4.45 o 
   0   6   0     1034.71     1061.13     28.01 o 
   1   6   0       80.19       93.56      6.28 o 
   2   6   0      153.93      150.75      8.36 o 
   3   6   0       67.82       88.63     12.26 o 
   4   6   0        0.00        0.62      8.47 o 
   5   6   0       11.63       15.40     20.18 o 
   1   7   0       58.12       59.32      2.96 o 
   2   7   0       41.56       44.45      3.50 o 
   3   7   0       81.23       83.81      4.39 o 
   4   7   0       11.41       27.80     21.77 o 
   1   8   0      302.79      280.34     12.96 o 
   2   8   0       96.28       89.42      4.52 o 
   3   8   0        7.86        6.18      2.17 o 
   4   8   0        0.67        2.03      5.53 o 
   1   9   0      267.22      289.32     24.19 o 
   2   9   0       60.87       58.79      4.15 o 
   3   9   0      124.94      132.51      7.85 o 
   0  10   0       15.48       28.06     10.34 o 
   1  10   0        0.04        2.53      6.48 o 
   2  10   0        4.49       16.10      7.29 o 
   3  10   0        2.10        7.45     23.28 o 
   1  11   0      171.05      188.90      9.85 o 
   2  11   0       12.03       22.02     14.77 o 
  -6   1   1      194.97      176.50     15.05 o 
  -4   1   1      656.55      634.83     23.65 o 
  -3   1   1      200.51      196.39      8.77 o 
  -2   1   1       11.12       73.08     24.27 o 
  -1   1   1     2724.64     2645.13     22.45 o 
   0   1   1       16.88       21.23      3.20 o 
   1   1   1     2086.13     2180.86     34.65 o 
   2   1   1        5.34       15.18      4.19 o 
   3   1   1      758.49      724.91     20.40 o 
   4   1   1      158.03      171.45     16.64 o 
   5   1   1       61.93       64.58      6.47 o 
   6   1   1        3.21        8.73      6.17 o 
  -5   2   1      125.30      144.48     12.62 o 
  -4   2   1       57.21       69.13     14.26 o 
  -3   2   1       38.47       36.82      5.88 o 
  -2   2   1      477.62      490.83     10.33 o 
  -1   2   1      758.12      750.81     45.72 o 
   0   2   1      680.77      707.16     12.90 o 
   1   2   1     1191.47     1259.68     13.54 o 
   2   2   1     3113.88     3124.66     51.67 o 
   3   2   1      412.18      412.04     25.49 o 
   4   2   1      117.59      122.45      9.07 o 
   5   2   1        3.19        9.66      7.94 o 
  -5   3   1       81.91       74.56      3.03 o 
  -4   3   1      254.49      267.07     13.98 o 
  -3   3   1       31.34       52.81      9.41 o 
  -2   3   1     1261.98     1328.47     46.14 o 
  -1   3   1      319.93      320.06     11.84 o 
   0   3   1      594.08      588.21     10.06 o 
   1   3   1       80.08       74.58      9.01 o 
   2   3   1       34.99       43.77      8.28 o 
   3   3   1       37.99       52.10     10.65 o 
   4   3   1       41.59       43.76      5.78 o 
   5   3   1       34.96       93.47     29.54 o 
  -5   4   1       24.28       28.74      8.57 o 
  -4   4   1        0.07        0.23      6.48 o 
  -3   4   1      195.69      186.51     16.22 o 
  -2   4   1       27.27       28.29      8.51 o 
   0   4   1     1269.52     1223.43     29.89 o 
   1   4   1      179.98      191.29     15.74 o 
   2   4   1      484.07      507.70     10.42 o 
   3   4   1       12.33       12.86      2.85 o 
   4   4   1       74.01       74.97     29.17 o 
   5   4   1        4.67        8.08      7.46 o 
  -5   5   1       50.39       58.53     13.66 o 
  -4   5   1       40.97       40.77      1.73 o 
  -3   5   1       98.98       95.98      8.59 o 
  -2   5   1        3.63        9.99      2.79 o 
  -1   5   1       29.70       71.14     27.43 o 
   0   5   1      557.32      570.01     24.94 o 
   1   5   1     1381.47     1320.07     57.41 o 
   2   5   1      643.12      608.96      9.26 o 
   3   5   1      111.31      112.33      4.95 o 
   4   5   1       17.89       34.90     12.72 o 
   5   5   1       51.99       53.18      5.19 o 
  -5   6   1      149.48      186.97     19.06 o 
  -4   6   1        3.66        5.92      6.51 o 
  -3   6   1        0.96        3.98      5.00 o 
  -2   6   1       31.36       41.07     12.30 o 
  -1   6   1       73.92       69.81      6.15 o 
   0   6   1      431.19      408.71     10.21 o 
   1   6   1       22.48       31.96      8.46 o 
   2   6   1      330.92      330.47      5.89 o 
   3   6   1      140.61      145.98      8.31 o 
   4   6   1        7.74       12.23     20.16 o 
   5   6   1        0.34        1.77      4.58 o 
  -4   7   1       67.89       58.81      9.81 o 
  -3   7   1      243.08      224.51     14.84 o 
  -2   7   1       20.74       45.81      7.24 o 
  -1   7   1      125.98      137.45     21.65 o 
   0   7   1        0.37        6.77      3.53 o 
   1   7   1      248.84      255.58     10.15 o 
   2   7   1      156.79      182.75     12.81 o 
   3   7   1       23.83       45.09     12.48 o 
   4   7   1       14.00       18.54      7.44 o 
  -4   8   1        4.32        5.62      5.96 o 
  -3   8   1      634.21      608.86     15.74 o 
  -2   8   1       87.58       84.57      3.90 o 
  -1   8   1       51.32       47.75      4.03 o 
   0   8   1      660.17      628.14     14.86 o 
   1   8   1      179.15      212.13     12.38 o 
   2   8   1        5.97        8.10      2.54 o 
   3   8   1       25.87       33.63      4.74 o 
   4   8   1        0.23        2.33      4.54 o 
  -3   9   1       38.21       38.91      3.01 o 
  -2   9   1       53.65       51.78      0.74 o 
  -1   9   1        1.49       14.37     11.87 o 
   0   9   1      239.21      226.95     16.98 o 
   1   9   1        7.29       22.20     10.22 o 
   2   9   1        3.33        9.52      2.99 o 
   3   9   1       11.36       17.45      9.17 o 
  -3  10   1        7.94       12.63      3.07 o 
  -2  10   1       29.37       24.23      7.20 o 
  -1  10   1      121.78      119.67     13.99 o 
   0  10   1      113.56       99.94      3.53 o 
   1  10   1      124.46      137.52     13.19 o 
   2  10   1      118.22      114.81      8.29 o 
   3  10   1       20.10       24.91      8.49 o 
  -2  11   1        3.65       12.14      5.91 o 
  -1  11   1       14.70       18.94      3.12 o 
   0  11   1       24.75       23.91      2.88 o 
   1  11   1      280.80      273.47      9.83 o 
   2  11   1       12.85       20.59     11.17 o 
  -6   0   2       80.61       98.94     12.82 o 
  -5   0   2       97.69       92.69      2.10 o 
  -4   0   2        4.72        5.96      2.08 o 
  -2   0   2      634.59      666.54     28.62 o 
  -1   0   2      166.10      168.26     28.85 o 
   0   0   2     2319.50     2414.88     25.69 o 
   1   0   2      478.27      517.22     23.70 o 
   2   0   2     1453.15     1522.62     19.86 o 
   3   0   2     1742.51     1818.28     28.10 o 
   4   0   2       40.59       40.35     22.14 o 
   6   0   2       35.16       46.81     15.67 o 
  -6   1   2       60.23       66.03     15.52 o 
  -5   1   2       28.62       36.06      5.99 o 
  -4   1   2       71.98      121.68     30.67 o 
  -3   1   2      224.27      221.97     16.47 o 
  -2   1   2     1274.65     1257.11     27.71 o 
  -1   1   2     2274.63     2264.96     20.03 o 
   0   1   2     1511.65     1534.25    100.14 o 
   1   1   2     1809.00     1778.98     10.52 o 
   2   1   2      124.61      160.55     10.92 o 
   3   1   2       96.67      122.35     23.76 o 
   4   1   2      321.31      363.70     29.55 o 
   5   1   2      581.71      521.62      6.13 o 
  -5   2   2       38.95       36.51      5.05 o 
  -4   2   2        0.51        5.25      1.65 o 
  -3   2   2      103.10      122.24     11.33 o 
  -2   2   2      518.98      556.92     11.54 o 
  -1   2   2    15779.72    15107.85    167.39 o 
   0   2   2     6368.27     6108.09     12.04 o 
   1   2   2       36.63       46.54      8.52 o 
   2   2   2     1013.36     1060.08     16.75 o 
   3   2   2      631.75      616.41      8.91 o 
   4   2   2       79.26       88.55      7.13 o 
   5   2   2       47.37       52.59     19.08 o 
  -5   3   2        0.08        1.08      1.33 o 
  -4   3   2      150.50      158.73     15.76 o 
  -3   3   2      355.48      352.34     21.75 o 
  -2   3   2     7599.10     7209.61     19.81 o 
  -1   3   2      329.90      326.90     10.20 o 
   0   3   2        4.41       13.18      9.67 o 
   1   3   2     2305.50     2217.03     77.13 o 
   2   3   2       80.34       85.98     18.71 o 
   3   3   2      890.66      894.17     38.96 o 
   4   3   2      833.63      821.61     20.93 o 
   5   3   2       34.74       48.57     20.11 o 
  -5   4   2        1.54        4.72      2.20 o 
  -4   4   2       82.42       92.56     15.05 o 
  -3   4   2        2.55        5.20      3.92 o 
  -2   4   2      266.66      262.56      7.77 o 
  -1   4   2     2177.38     2095.57     31.60 o 
   0   4   2        7.03       11.73     11.02 o 
   2   4   2      693.34      660.72      9.01 o 
   3   4   2       12.05       13.08      2.50 o 
   4   4   2      602.79      569.79     40.69 o 
   5   4   2        0.00        1.12      0.87 o 
  -5   5   2        0.11        0.53      3.43 o 
  -4   5   2       47.33       52.37      7.76 o 
  -3   5   2       83.53       82.42      4.48 o 
  -2   5   2       41.67       50.00      9.31 o 
  -1   5   2      179.57      221.24     19.03 o 
   0   5   2      152.83      175.26     16.57 o 
   1   5   2      685.38      659.95     39.50 o 
   2   5   2      251.44      242.29      6.09 o 
   3   5   2      198.63      195.05      7.10 o 
   4   5   2      218.29      255.76     30.29 o 
   5   5   2       21.86       19.59      4.22 o 
  -5   6   2        5.02        6.53      2.22 o 
  -4   6   2       39.90       43.76      9.24 o 
  -3   6   2       13.97       23.04      8.44 o 
  -2   6   2       15.20       20.94      7.75 o 
  -1   6   2      709.89      698.29     10.19 o 
   0   6   2      145.88      166.11     19.53 o 
   1   6   2      829.35      808.97      8.41 o 
   2   6   2     1656.74     1548.51     15.86 o 
   3   6   2       44.26       50.65     10.55 o 
   4   6   2       13.43       20.35      6.07 o 
   5   6   2       21.50       19.85     13.25 o 
  -4   7   2       53.11       75.24     32.54 o 
  -3   7   2       43.51       48.18      6.06 o 
  -2   7   2      218.38      209.91     11.30 o 
  -1   7   2       20.69       58.57     15.16 o 
   0   7   2       42.00       50.46      9.84 o 
   1   7   2       65.58       65.78      3.67 o 
   2   7   2       52.12       51.58      6.92 o 
   3   7   2        4.03        6.97      2.99 o 
   4   7   2       29.42       38.73      6.67 o 
  -4   8   2        2.79       12.49     18.49 o 
  -3   8   2        0.60        3.12      7.57 o 
  -2   8   2       56.78       57.70      8.19 o 
  -1   8   2        1.12       11.57      6.54 o 
   0   8   2       31.92       29.88      8.86 o 
   1   8   2      133.66      124.86     12.91 o 
   2   8   2      106.60      108.28      7.97 o 
   3   8   2       25.37       35.62     12.61 o 
   4   8   2       64.77       63.04      3.94 o 
  -3   9   2      120.06      126.00      9.24 o 
  -2   9   2        0.30        5.79      1.71 o 
  -1   9   2      108.00      117.36      7.53 o 
   0   9   2        1.03       45.77     23.56 o 
   1   9   2        7.22        7.42      4.87 o 
   2   9   2       40.58       46.71      6.34 o 
   3   9   2        2.95        4.11      3.81 o 
  -3  10   2        1.08        0.36      1.30 o 
  -2  10   2        0.20        2.37      3.51 o 
  -1  10   2       52.44       51.37      7.01 o 
   0  10   2        0.70       24.87      8.76 o 
   1  10   2        0.22        3.28      5.50 o 
   2  10   2       36.81       40.79      5.70 o 
   3  10   2        9.10       12.49     16.50 o 
  -2  11   2        0.01        0.96      3.83 o 
  -1  11   2       41.68       48.47      8.84 o 
   0  11   2        3.21        7.31      2.89 o 
   1  11   2       35.39       54.07      8.38 o 
   2  11   2       39.06       45.84     15.28 o 
  -6   1   3      142.04      190.09     29.68 o 
  -5   1   3       40.01       58.02      9.95 o 
  -4   1   3       78.91       70.76     44.51 o 
  -3   1   3      176.59      178.94     14.40 o 
  -2   1   3     1948.26     1833.92     18.19 o 
  -1   1   3      895.26      952.58     39.45 o 
   0   1   3     1201.48     1268.24     43.74 o 
   1   1   3       52.33       70.49     11.75 o 
   2   1   3      418.10      408.34      5.21 o 
   3   1   3        2.15       12.56     16.95 o 
   4   1   3      136.78      148.76      9.59 o 
   5   1   3      304.90      305.84     32.82 o 
  -5   2   3       58.13       56.35      5.07 o 
  -4   2   3        0.96       18.79     17.56 o 
  -3   2   3      395.73      391.91     21.57 o 
  -2   2   3      511.33      507.48     18.59 o 
  -1   2   3    44196.97    42352.19     48.51 o 
   0   2   3      536.42      521.31     22.91 o 
   1   2   3     1232.07     1290.24      8.62 o 
   2   2   3     1117.21     1186.84     23.49 o 
   3   2   3      603.87      576.89      9.76 o 
   4   2   3      145.95      148.25     10.11 o 
   5   2   3        0.78        7.99      8.43 o 
  -5   3   3        0.59        1.04      2.64 o 
  -4   3   3       78.04       74.84      5.09 o 
  -3   3   3       88.59       98.19     10.59 o 
  -2   3   3       58.06      112.91     12.42 o 
  -1   3   3     1707.20     1710.85     16.45 o 
   0   3   3     1051.72     1064.15      8.92 o 
   1   3   3      124.81      122.99     11.04 o 
   2   3   3       16.26       14.24      2.10 o 
   3   3   3       54.94      170.59     46.03 o 
   4   3   3       80.52       92.49      9.41 o 
   5   3   3       52.70       62.21     11.17 o 
  -5   4   3       14.55       15.46      2.01 o 
  -4   4   3       14.62       16.47      8.01 o 
  -3   4   3       30.32       26.52      6.85 o 
  -2   4   3      535.03      514.82      9.36 o 
  -1   4   3     1415.41     1382.12     44.44 o 
   0   4   3       18.35       23.16      3.45 o 
   1   4   3     1740.37     1705.50     22.64 o 
   2   4   3      309.45      294.45      7.89 o 
   3   4   3       59.85       59.33      1.62 o 
   4   4   3        0.06        6.04     15.08 o 
   5   4   3        6.12       14.50      8.22 o 
  -5   5   3        9.62       15.86     17.18 o 
  -4   5   3       22.80       26.46      4.38 o 
  -3   5   3      395.46      380.29      9.24 o 
  -2   5   3     1292.46     1406.98     28.94 o 
  -1   5   3        0.25        1.26      3.57 o 
   0   5   3      698.75      655.19      5.29 o 
   1   5   3      114.14      134.40     11.97 o 
   2   5   3        1.21        3.71      2.39 o 
   3   5   3       41.96       69.68     14.28 o 
   4   5   3      571.71      547.49     15.20 o 
   5   5   3       54.77       67.45     17.25 o 
  -5   6   3        1.91        4.74     12.92 o 
  -4   6   3       88.89       83.65      9.77 o 
  -3   6   3        7.98       12.81      4.44 o 
  -2   6   3      231.45      236.23      8.65 o 
  -1   6   3      404.11      434.88     20.59 o 
   0   6   3      894.87      857.52     12.54 o 
   1   6   3      302.28      317.49      9.31 o 
   2   6   3       58.28       65.00      6.50 o 
   3   6   3        2.08        4.54      2.82 o 
   4   6   3        0.96        9.40     15.70 o 
   5   6   3        0.73        2.31      2.47 o 
  -4   7   3       41.07       50.79     15.92 o 
  -3   7   3      201.82      196.36     13.61 o 
  -2   7   3      377.44      365.39     14.33 o 
  -1   7   3      381.78      363.04     19.02 o 
   1   7   3        4.10        5.50      2.98 o 
   2   7   3      181.47      176.68      6.14 o 
   3   7   3       36.00       56.69     13.12 o 
   4   7   3        3.66       16.68     11.91 o 
  -4   8   3        9.09       10.05     10.51 o 
  -3   8   3       59.59       63.26      4.62 o 
  -2   8   3        1.31        1.19      0.36 o 
  -1   8   3       88.48       89.01      5.04 o 
   0   8   3       48.47       42.09      6.66 o 
   1   8   3      399.17      400.62     13.49 o 
   2   8   3      195.55      186.33     11.09 o 
   3   8   3       90.31       84.77      5.59 o 
   4   8   3       25.76       26.76     12.91 o 
  -3   9   3        4.44        4.78      2.40 o 
  -2   9   3        3.81        6.04      1.76 o 
  -1   9   3       50.98       45.37      9.22 o 
   0   9   3      228.26      410.18     38.20 o 
   1   9   3        3.61       10.83      7.24 o 
   2   9   3       33.00       30.61      1.76 o 
   3   9   3        0.86        2.21      1.35 o 
  -3  10   3       16.98       21.61      7.25 o 
  -2  10   3        6.53       11.18      2.69 o 
  -1  10   3       20.55       34.50      6.36 o 
   0  10   3      145.60      146.51     12.20 o 
   1  10   3        1.31       10.65      7.34 o 
   2  10   3       19.82       20.35      2.38 o 
   3  10   3       52.89       46.80      5.88 o 
  -2  11   3       68.42       66.87     10.12 o 
  -1  11   3       41.20       37.22      3.37 o 
   0  11   3       13.79       14.61      1.91 o 
   1  11   3       51.32       50.67      2.39 o 
   2  11   3        2.43        4.76      3.17 o 
  -6   0   4      265.33      289.44     27.31 o 
  -5   0   4       25.45       29.11     35.13 o 
  -2   0   4     2463.20     2480.90     51.70 o 
  -1   0   4      100.97      104.16     63.81 o 
   0   0   4      121.85      132.47     20.96 o 
   1   0   4    11458.64    11063.00     25.45 o 
   2   0   4     4079.09     3942.84     50.79 o 
   3   0   4      563.81      554.33     18.49 o 
   4   0   4       45.89       48.84     14.37 o 
  -6   1   4        7.56        7.95     13.12 o 
  -5   1   4       11.50       14.73      2.27 o 
  -3   1   4      988.25      958.26     42.79 o 
  -2   1   4     1805.32     1763.69     19.22 o 
  -1   1   4       51.47      161.23     48.49 o 
   0   1   4      867.21      900.23     45.69 o 
   1   1   4      615.30      594.51      7.29 o 
   2   1   4      228.40      222.02      3.31 o 
   3   1   4       18.63       15.55      6.21 o 
   4   1   4       31.51       52.60      9.61 o 
   5   1   4       43.82       81.90     17.87 o 
  -5   2   4       76.98       77.99      9.04 o 
  -4   2   4       30.19       34.58     14.75 o 
  -3   2   4        6.10        6.27      1.03 o 
  -2   2   4     1691.03     1672.71     51.59 o 
  -1   2   4     7890.53     7582.12     18.52 o 
   0   2   4      240.30      246.52      5.41 o 
   1   2   4       17.94       19.74      3.23 o 
   2   2   4        5.46        5.11      1.32 o 
   3   2   4     1509.46     1489.37     26.96 o 
   4   2   4      916.04      948.76     27.40 o 
   5   2   4       93.07       90.54     13.12 o 
  -5   3   4       11.36       14.21      2.01 o 
  -4   3   4      106.58      111.40     30.67 o 
  -3   3   4      150.54      174.26     12.98 o 
  -2   3   4       69.31      121.58     21.24 o 
  -1   3   4       16.30       23.30      8.20 o 
   0   3   4      738.00      743.70     12.56 o 
   1   3   4      447.02      422.84     10.24 o 
   2   3   4      260.56      275.40     14.66 o 
   3   3   4        4.77        8.03      2.90 o 
   4   3   4      281.91      286.22     15.92 o 
   5   3   4      253.99      228.60     11.21 o 
  -5   4   4       12.86       15.88      2.51 o 
  -4   4   4       69.36       66.19      3.65 o 
  -3   4   4      245.98      284.93     13.14 o 
  -2   4   4        6.89       55.32     25.69 o 
  -1   4   4       67.48       85.19     10.72 o 
   0   4   4        6.03       16.88     16.30 o 
   1   4   4     4765.59     4632.78     17.39 o 
   2   4   4      358.38      369.37      8.06 o 
   3   4   4       65.57       70.94      5.85 o 
   4   4   4        4.54        9.37      3.48 o 
   5   4   4       69.75       73.66     10.57 o 
  -5   5   4       89.43      105.18     34.40 o 
  -4   5   4       74.54       75.23      6.42 o 
  -3   5   4        0.03        2.17      4.31 o 
  -2   5   4      121.16      133.28      5.33 o 
  -1   5   4        4.59        5.20      1.62 o 
   0   5   4      493.99      482.73      6.31 o 
   1   5   4      247.70      253.06     12.10 o 
   2   5   4        1.67        5.56      3.90 o 
   3   5   4       70.23       88.07     18.96 o 
   4   5   4       25.66       60.20     14.01 o 
   5   5   4       10.48       24.47     10.73 o 
  -5   6   4        0.02        0.42     10.03 o 
  -4   6   4      114.26      117.03     11.47 o 
  -3   6   4       67.21       70.92      4.42 o 
  -2   6   4        7.22       11.44      9.71 o 
  -1   6   4      125.68      152.71     12.47 o 
   0   6   4      550.32      561.01     13.92 o 
   1   6   4      358.65      357.53     13.07 o 
   2   6   4        9.18       13.98      4.40 o 
   3   6   4       40.64       48.56     10.76 o 
   4   6   4      116.86      117.11     40.64 o 
   5   6   4      146.86      149.89      6.93 o 
  -4   7   4       33.81       29.38     18.15 o 
  -3   7   4        2.58        6.55      9.46 o 
  -2   7   4       25.55       42.03     21.08 o 
  -1   7   4      344.26      321.73     13.85 o 
   0   7   4        1.83       10.11     18.03 o 
   1   7   4       27.38       28.66      3.53 o 
   2   7   4      237.95      257.25      9.79 o 
   3   7   4      135.79      138.85     10.76 o 
   4   7   4       10.53       16.76      7.39 o 
  -4   8   4        0.06        2.90     34.69 o 
  -3   8   4        0.23        1.63      5.66 o 
  -2   8   4       17.35       18.50      1.46 o 
  -1   8   4        0.01        2.42      1.92 o 
   0   8   4      199.69      194.63      6.23 o 
   1   8   4       70.08      101.79     28.17 o 
   2   8   4        0.59        2.34      5.87 o 
   3   8   4       16.97       24.04      4.28 o 
   4   8   4       40.60       51.20     23.05 o 
  -3   9   4        7.88       17.89      4.16 o 
  -2   9   4       31.95       33.50      2.20 o 
  -1   9   4      350.69      329.24      7.47 o 
   0   9   4     1149.71     1040.29     17.29 o 
   1   9   4        0.28        0.96      1.49 o 
   2   9   4       96.59       95.69      3.67 o 
   3   9   4        0.25        1.02      3.01 o 
  -3  10   4        1.32        3.03      4.49 o 
  -2  10   4       11.35       14.97      2.03 o 
  -1  10   4       38.43       35.20      1.94 o 
   0  10   4      147.16      145.95      5.61 o 
   1  10   4       19.11       19.31      7.55 o 
   2  10   4        7.30       11.16      4.29 o 
   3  10   4        1.93       12.06     11.24 o 
  -2  11   4       24.59       32.75      7.87 o 
  -1  11   4        3.39        5.15      3.65 o 
   0  11   4       26.61       25.20      2.17 o 
   1  11   4       32.10       36.62      2.23 o 
  -5   1   5        0.32        1.13      1.02 o 
  -4   1   5      367.05      363.74     15.02 o 
  -3   1   5     3178.79     2986.24     16.73 o 
  -2   1   5        2.75        2.88      1.67 o 
  -1   1   5    19118.39    18327.92     23.20 o 
   0   1   5    13187.53    12954.62     96.31 o 
   1   1   5       10.33       17.14      7.24 o 
   2   1   5       58.18       56.84      1.72 o 
   3   1   5      216.63      236.35     11.16 o 
   4   1   5      123.97      119.50     16.17 o 
   5   1   5      114.28      108.87      7.38 o 
  -5   2   5       14.96       18.53      4.29 o 
  -4   2   5      126.46      133.59     12.16 o 
  -3   2   5       43.14       44.75      7.32 o 
  -2   2   5      199.30      227.34     12.55 o 
  -1   2   5     2302.20     2204.03     26.99 o 
   0   2   5      330.46      339.70     12.62 o 
   1   2   5     3165.98     3087.05     53.32 o 
   2   2   5     1172.29     1129.30     37.49 o 
   3   2   5      381.52      366.19     17.18 o 
   4   2   5      968.59      955.59     82.09 o 
   5   2   5      145.67      131.82      3.86 o 
  -5   3   5       12.60       14.00      7.13 o 
  -4   3   5       13.03       11.94      4.55 o 
  -3   3   5      188.94      185.85     16.60 o 
  -2   3   5      973.60      904.54     47.71 o 
  -1   3   5       20.29      103.37     29.02 o 
   0   3   5      570.30      562.26      7.12 o 
   1   3   5      482.01      494.01     13.07 o 
   2   3   5      243.64      241.91     10.93 o 
   3   3   5      343.16      379.12     22.77 o 
   4   3   5      336.76      331.42      6.27 o 
   5   3   5        9.11       47.31     20.03 o 
  -5   4   5       20.22       35.33     12.78 o 
  -4   4   5       24.24       25.49      8.76 o 
  -3   4   5       10.87       17.91      4.81 o 
  -2   4   5     1211.64     1292.73     15.89 o 
  -1   4   5      104.24      111.94      4.43 o 
   0   4   5     2243.81     2147.98      6.97 o 
   1   4   5     3062.97     2866.58     12.53 o 
   2   4   5     1185.30     1142.99     28.22 o 
   3   4   5       16.97       21.28      3.90 o 
   4   4   5       28.21       27.70      4.83 o 
   5   4   5       21.74       32.10     13.49 o 
  -5   5   5       24.55       37.55     29.88 o 
  -4   5   5       33.93       35.61      7.33 o 
  -3   5   5      661.50      667.75     14.44 o 
  -2   5   5      303.57      310.26      7.10 o 
  -1   5   5       14.81       24.01      6.35 o 
   0   5   5      352.93      345.11     10.64 o 
   1   5   5        7.73        8.65      9.48 o 
   2   5   5      314.03      300.23     19.26 o 
   3   5   5      415.56      395.96     10.13 o 
   4   5   5        2.23       10.22     19.28 o 
   5   5   5        0.31        3.60      6.17 o 
  -5   6   5        0.00        0.09      3.35 o 
  -4   6   5      141.32      200.19     36.10 o 
  -3   6   5      169.18      173.25     16.78 o 
  -2   6   5       39.70       43.85      4.51 o 
  -1   6   5        0.84       25.33      9.60 o 
   0   6   5      128.25      150.11     19.44 o 
   2   6   5       38.83       40.95      5.38 o 
   3   6   5      153.95      155.91      5.70 o 
   4   6   5       78.28       92.37     17.03 o 
   5   6   5       19.50       25.48     17.30 o 
  -4   7   5       67.76       61.13     14.80 o 
  -3   7   5        4.79        6.75      4.48 o 
  -2   7   5      276.34      274.34      7.30 o 
  -1   7   5      389.76      391.25     17.02 o 
   0   7   5      545.20      545.83     19.66 o 
   1   7   5       38.79       40.48      6.35 o 
   2   7   5       14.06       40.25     10.98 o 
   3   7   5      135.56      139.03      4.31 o 
   4   7   5       11.14       16.59     20.14 o 
  -4   8   5       23.95       44.21     57.69 o 
  -3   8   5       45.02       48.20      7.63 o 
  -2   8   5       34.36       39.51      2.97 o 
  -1   8   5      127.70      129.98      7.39 o 
   0   8   5       37.19       44.02     14.77 o 
   1   8   5       20.81       29.02      5.38 o 
   2   8   5       64.20       63.79      1.99 o 
   3   8   5       35.12       43.52      6.37 o 
   4   8   5        0.10        3.30      2.40 o 
  -3   9   5        3.70        5.26      3.15 o 
  -2   9   5        2.49        3.27      1.32 o 
  -1   9   5        4.37        7.37      3.93 o 
   0   9   5      221.89      240.19     36.95 o 
   1   9   5       33.86       32.83      9.39 o 
   2   9   5       75.65       85.97     10.68 o 
   3   9   5        6.72        9.60      8.53 o 
  -3  10   5        7.99       11.51     19.26 o 
  -2  10   5        4.85        5.99      2.26 o 
  -1  10   5       57.75       60.94      9.89 o 
   0  10   5      406.85      380.40      5.36 o 
   2  10   5       52.43       47.09      4.71 o 
  -1  11   5       53.60       54.67      4.93 o 
   0  11   5       15.20       16.44      6.83 o 
   1  11   5       45.60       44.74      5.32 o 
  -3   0   6        4.77        9.73      6.06 o 
  -2   0   6       24.12       36.26      7.73 o 
  -1   0   6    10627.63    10251.38     84.14 o 
   0   0   6     1531.09     1507.14     61.70 o 
   1   0   6       36.50       84.15     11.80 o 
   2   0   6     2881.42     2775.61      9.15 o 
   3   0   6      634.48      656.73     22.16 o 
   4   0   6      560.46      549.30     12.69 o 
   5   0   6      193.22      192.84     58.00 o 
  -5   1   6        0.06        0.48      3.08 o 
  -3   1   6      175.31      246.70     41.24 o 
  -1   1   6     2679.66     2571.94     20.88 o 
   0   1   6      666.95      634.99     12.65 o 
   1   1   6      688.03      695.52      9.82 o 
   2   1   6       36.23       37.97      2.30 o 
   3   1   6       50.27       48.63      4.02 o 
   4   1   6        0.00        0.88      7.38 o 
   5   1   6       61.08       75.79     16.85 o 
  -5   2   6       51.70       78.33     13.12 o 
  -4   2   6       93.51       94.03      3.97 o 
  -3   2   6      221.02      250.42     20.28 o 
  -2   2   6      211.77      221.09      7.45 o 
  -1   2   6        2.17        3.95      2.45 o 
   0   2   6     1075.57     1063.19     41.34 o 
   1   2   6      258.38      280.47      7.53 o 
   2   2   6        0.56        1.97      2.00 o 
   3   2   6      179.26      218.73     11.55 o 
   4   2   6       17.69      164.18     38.13 o 
   5   2   6       31.57       46.40     15.16 o 
  -5   3   6        8.74        9.76      2.87 o 
  -4   3   6      173.14      177.33      8.59 o 
  -3   3   6      822.97      769.83     15.13 o 
  -2   3   6      296.05      276.86     14.11 o 
  -1   3   6     1629.94     1677.23     23.37 o 
   0   3   6        4.98        4.06      1.43 o 
   1   3   6     2742.19     2661.88     15.50 o 
   2   3   6       47.01       50.44     28.68 o 
   3   3   6       10.63       12.71     13.51 o 
   4   3   6      333.18      325.23     12.88 o 
   5   3   6       78.04       73.91      3.08 o 
  -5   4   6       67.73       61.61      5.00 o 
  -4   4   6       41.88       42.00      6.02 o 
  -3   4   6       20.74       25.83     21.50 o 
  -2   4   6     4485.99     4242.99     39.33 o 
  -1   4   6       29.94       55.09      9.02 o 
   0   4   6       25.16       46.04     13.56 o 
   1   4   6       98.85      137.68     20.96 o 
   2   4   6      230.89      321.26     14.60 o 
   3   4   6      266.78      322.40     28.74 o 
   4   4   6      107.06      120.06      6.93 o 
   5   4   6        0.22        0.55     23.86 o 
  -5   5   6       21.25       34.44     26.56 o 
  -4   5   6       49.13       52.27     24.70 o 
  -3   5   6        3.56       29.82     14.65 o 
  -2   5   6       90.93       87.10      3.45 o 
  -1   5   6        0.23       74.08     36.10 o 
   0   5   6       16.47       55.42     12.78 o 
   1   5   6      108.82      138.54     25.71 o 
   2   5   6       12.55       17.88     15.51 o 
   3   5   6        6.32       23.01      8.18 o 
   4   5   6      234.89      230.28     21.21 o 
   5   5   6       13.89       17.86      3.84 o 
  -5   6   6       38.30       52.59     29.46 o 
  -4   6   6      173.24      179.60     18.74 o 
  -3   6   6        1.20        9.31      2.85 o 
  -2   6   6       27.17       35.54     10.25 o 
  -1   6   6      330.68      317.32     10.87 o 
   0   6   6      954.26      925.67      7.60 o 
   1   6   6      364.98      349.56     19.71 o 
   2   6   6      332.47      330.09     20.82 o 
   3   6   6      154.06      150.84      6.78 o 
   4   6   6      310.98      305.63     24.89 o 
   5   6   6        0.56        0.72      1.26 o 
  -4   7   6       20.09       28.38      7.31 o 
  -3   7   6       33.05       34.30      4.19 o 
  -2   7   6       90.79      132.27     15.34 o 
  -1   7   6     1019.79      963.10      7.47 o 
   0   7   6       68.18       71.40      3.80 o 
   1   7   6       98.98       96.79      4.92 o 
   2   7   6        0.00        0.36      0.48 o 
   3   7   6      169.44      208.38     14.49 o 
   4   7   6       48.03       44.60      9.75 o 
  -4   8   6        0.92        2.25      7.03 o 
  -3   8   6        2.20        5.10      7.36 o 
  -2   8   6       70.72       69.60      2.45 o 
  -1   8   6      418.78      428.50     12.92 o 
   0   8   6        0.23       24.82     14.50 o 
   1   8   6       21.69       30.56      8.71 o 
   2   8   6       30.91       44.91     13.09 o 
   3   8   6       69.36       69.21      3.42 o 
   4   8   6       64.67       74.37     11.35 o 
  -3   9   6      103.40       93.84      7.90 o 
  -2   9   6       10.18       12.60      6.00 o 
  -1   9   6        1.61        6.28      2.69 o 
   0   9   6        1.86        4.33      7.00 o 
   1   9   6       26.73       26.69      2.57 o 
   2   9   6       29.45       31.82      3.58 o 
   3   9   6        3.29        6.98      2.70 o 
  -3  10   6       21.46       23.26      8.35 o 
  -2  10   6       25.89       28.96      8.36 o 
  -1  10   6       11.22       15.98      2.71 o 
   0  10   6       43.80       78.52     19.83 o 
   1  10   6        0.10       13.95     34.68 o 
   2  10   6       50.03       50.95      4.56 o 
  -1  11   6       28.53       39.15     15.73 o 
   0  11   6       44.93       48.07      4.41 o 
   1  11   6        4.95       15.70     20.24 o 
  -5   1   7        0.78        4.80      3.66 o 
  -4   1   7      189.31      181.45     10.63 o 
  -3   1   7        3.84        4.18      0.62 o 
  -2   1   7      355.52      363.17     29.99 o 
  -1   1   7      290.03      300.46     12.06 o 
   0   1   7      129.52      160.27      7.75 o 
   1   1   7       24.49       23.59      1.22 o 
   2   1   7     1678.40     1643.02     14.04 o 
   3   1   7      173.29      198.94     10.84 o 
   4   1   7      205.69      217.81     12.53 o 
   5   1   7       58.27       63.17     11.40 o 
  -5   2   7      108.37      115.31     21.43 o 
  -4   2   7      160.89      173.82     27.72 o 
  -3   2   7       45.32       66.12     40.87 o 
  -2   2   7      317.23      298.65     10.96 o 
  -1   2   7      150.84      147.82      9.65 o 
   0   2   7     5382.87     5166.44      9.91 o 
   1   2   7     2402.60     2356.48     20.81 o 
   2   2   7      337.46      338.30      7.18 o 
   3   2   7      248.94      258.30     15.29 o 
   4   2   7     1111.50     1028.97      3.88 o 
   5   2   7        0.02        2.88     23.18 o 
  -5   3   7        5.18        6.11      3.80 o 
  -4   3   7        2.49       22.29     25.68 o 
  -3   3   7       22.60       37.94     12.67 o 
  -2   3   7      405.78      421.57     10.47 o 
  -1   3   7     1923.67     1910.96     48.19 o 
   0   3   7      931.28      908.28      5.91 o 
   1   3   7       28.91       38.58     12.38 o 
   2   3   7       52.77       59.90      6.80 o 
   3   3   7       53.79       57.17     10.84 o 
   4   3   7      454.70      438.87     14.31 o 
   5   3   7        3.56        8.68     11.21 o 
  -5   4   7        5.62       10.32      2.65 o 
  -4   4   7       14.56       19.17      7.75 o 
  -3   4   7      584.53      580.41     13.94 o 
  -2   4   7     1685.82     1601.78     23.53 o 
  -1   4   7      113.30      110.08      5.02 o 
   0   4   7      262.78      274.04     18.04 o 
   1   4   7       58.70       67.29     10.77 o 
   2   4   7      920.36      937.46     34.23 o 
   3   4   7     2415.86     2285.49     22.34 o 
   4   4   7      615.40      603.00     27.63 o 
   5   4   7       11.51       12.48     33.02 o 
  -5   5   7       30.03       32.72      5.62 o 
  -4   5   7        0.08        0.79      2.41 o 
  -3   5   7       30.52       79.46     16.29 o 
  -2   5   7     1291.27     1373.59     33.47 o 
  -1   5   7     1087.69     1072.74     29.66 o 
   0   5   7      268.23      257.83     13.62 o 
   1   5   7     1262.86     1220.05     52.46 o 
   2   5   7      146.69      167.90     11.65 o 
   3   5   7      127.09      152.88     12.71 o 
   4   5   7      198.73      228.09     15.87 o 
   5   5   7       74.61       73.04      4.28 o 
  -5   6   7       21.63       22.85      2.26 o 
  -4   6   7        2.16        9.64      7.60 o 
  -3   6   7       21.12       45.71     15.38 o 
  -2   6   7       80.69       86.85     15.27 o 
  -1   6   7      217.25      213.90     16.75 o 
   0   6   7      115.77      165.23     25.15 o 
   1   6   7       19.82       20.89      4.50 o 
   2   6   7       23.54       29.26      4.98 o 
   3   6   7      139.16      156.81     11.87 o 
   4   6   7        0.23        2.03      3.08 o 
  -4   7   7        1.64        4.95      4.28 o 
  -3   7   7        5.67       10.08      3.02 o 
  -2   7   7      462.62      479.58     23.42 o 
  -1   7   7      911.43      908.86     39.22 o 
   1   7   7      211.72      225.97      9.99 o 
   2   7   7        0.56        2.48      3.11 o 
   3   7   7       43.11       55.02      7.21 o 
   4   7   7       36.26       40.26      6.23 o 
  -4   8   7       50.90       50.89     13.64 o 
  -3   8   7        3.78        7.46      2.90 o 
  -2   8   7        6.90        6.17      4.55 o 
  -1   8   7      183.04      178.73      9.50 o 
   0   8   7      103.67       98.79     11.18 o 
   1   8   7       22.43       25.76      4.08 o 
   2   8   7        3.07       15.11     11.79 o 
   3   8   7      191.74      189.43      5.21 o 
   4   8   7       24.04       27.77     12.02 o 
  -3   9   7        9.56       13.03     13.77 o 
  -2   9   7        1.45        2.72      2.83 o 
  -1   9   7        3.25        6.85     14.57 o 
   0   9   7       14.59       32.37     27.04 o 
   1   9   7        0.42        1.91      1.04 o 
   2   9   7       56.46       52.68      2.73 o 
   3   9   7        2.08        3.91      1.99 o 
  -2  10   7       38.90       40.04      3.61 o 
  -1  10   7        5.66        8.62      9.99 o 
   0  10   7      108.63      105.87      5.63 o 
   1  10   7       37.33       39.10      4.53 o 
   2  10   7        0.16        1.59      2.99 o 
  -1  11   7       31.09       27.68      4.54 o 
   0  11   7       20.78       28.02     12.31 o 
   1  11   7      117.67      121.55      6.85 o 
  -4   0   8       43.29       40.29     10.27 o 
  -3   0   8       15.10       17.32      5.12 o 
  -1   0   8       15.91       17.12      5.93 o 
   0   0   8     5853.13     5628.21     38.48 o 
   1   0   8      155.40      164.45     11.50 o 
   2   0   8     7416.58     7071.03    118.32 o 
   3   0   8     1035.16     1055.88     28.51 o 
   4   0   8        9.36        7.43     30.39 o 
   5   0   8       81.13       77.10      7.91 o 
  -5   1   8       33.61       31.99      2.83 o 
  -3   1   8        1.16        3.51      4.53 o 
  -2   1   8     2204.09     2192.76     15.93 o 
  -1   1   8     2924.68     2899.22     13.20 o 
   0   1   8     1791.71     1760.71     23.88 o 
   1   1   8      237.61      257.83     16.19 o 
   2   1   8       32.72       35.55      4.21 o 
   3   1   8       58.11       68.99     10.75 o 
   4   1   8        2.45        8.48     20.43 o 
   5   1   8      122.74      113.28      8.82 o 
  -5   2   8        6.49       11.26      4.14 o 
  -4   2   8       13.05       14.37      4.27 o 
  -3   2   8      422.36      416.31     12.89 o 
  -2   2   8     1213.04     1198.41     27.47 o 
  -1   2   8      260.98      254.18      9.89 o 
   0   2   8      761.88      740.97     47.77 o 
   1   2   8       77.94       78.99      3.31 o 
   2   2   8        5.58        5.82      1.24 o 
   3   2   8      287.76      280.66      2.50 o 
   4   2   8       34.49       58.72     15.12 o 
   5   2   8        4.51        7.42     12.77 o 
  -5   3   8       35.18       40.50      6.05 o 
  -4   3   8       68.73       97.07     20.61 o 
  -3   3   8      175.39      192.08     11.65 o 
  -2   3   8     4801.42     4556.79     27.25 o 
  -1   3   8     1777.59     1722.87     74.58 o 
   0   3   8      422.47      429.79      7.30 o 
   1   3   8        1.55        2.45      0.98 o 
   2   3   8        3.83        2.85      5.82 o 
   3   3   8       40.38       41.64      5.66 o 
   4   3   8       62.87       79.48      7.38 o 
   5   3   8       29.90       27.93      1.79 o 
  -5   4   8      133.40      156.35     22.63 o 
  -4   4   8       41.56       40.57     20.16 o 
  -3   4   8       92.51       99.47     10.62 o 
  -2   4   8      210.46      215.34      8.47 o 
  -1   4   8       94.44       94.03      6.81 o 
   0   4   8      352.22      372.88      6.21 o 
   1   4   8      772.76      762.06     12.28 o 
   2   4   8        5.55       19.37     18.61 o 
   3   4   8     2692.30     2630.43     20.98 o 
   4   4   8      256.65      257.20     12.93 o 
   5   4   8        0.58        2.12     18.19 o 
  -5   5   8        0.09        1.29      4.51 o 
  -4   5   8        2.27        6.71     13.58 o 
  -3   5   8      743.25      737.28     18.87 o 
  -2   5   8      428.79      414.28      8.63 o 
  -1   5   8        8.13       16.08     12.49 o 
   0   5   8      337.91      369.14     16.90 o 
   1   5   8     1449.83     1367.06     37.09 o 
   2   5   8      165.99      156.62      8.08 o 
   3   5   8      218.40      243.22     12.13 o 
   4   5   8        1.31        1.23      2.06 o 
   5   5   8       15.24       13.66      2.12 o 
  -5   6   8        4.47       13.50     29.48 o 
  -4   6   8       53.16       61.54     43.02 o 
  -3   6   8       39.00       47.89      9.37 o 
  -2   6   8       18.19       34.13      9.05 o 
  -1   6   8        8.28       16.35     12.12 o 
   0   6   8       93.98      107.82      5.91 o 
   1   6   8      367.94      370.03     21.48 o 
   2   6   8       63.90       83.26     15.35 o 
   3   6   8      199.52      186.12      3.99 o 
   4   6   8       86.66       99.51     19.52 o 
  -4   7   8       15.04       27.56      7.85 o 
  -3   7   8       26.77       36.13      6.88 o 
  -2   7   8        4.60       11.56      1.79 o 
  -1   7   8      265.92      258.01     25.40 o 
   0   7   8       16.16       18.02      6.27 o 
   2   7   8       37.84       50.62     14.04 o 
   3   7   8       92.62       98.34      5.89 o 
   4   7   8       97.57      105.57     14.21 o 
  -4   8   8       16.58       17.64      8.64 o 
  -3   8   8       11.03       21.48     17.05 o 
  -2   8   8        3.43        5.49      3.85 o 
  -1   8   8      927.30      858.18     14.60 o 
   0   8   8       80.19      100.37     13.68 o 
   1   8   8        8.63       13.81      3.68 o 
   2   8   8      242.89      264.93     26.03 o 
   3   8   8       11.71       18.55      5.92 o 
   4   8   8       43.82       43.79      5.19 o 
  -3   9   8       16.19       19.36      3.15 o 
  -2   9   8      154.64      154.80      9.85 o 
  -1   9   8      136.46      125.21      3.58 o 
   0   9   8       16.57       18.51      3.01 o 
   1   9   8       34.95       31.84      2.12 o 
   2   9   8        9.62       15.40      2.43 o 
   3   9   8        0.05        1.34      4.18 o 
  -2  10   8       49.75       61.15     23.77 o 
  -1  10   8        2.49        8.22      3.33 o 
   0  10   8       64.29       68.26     10.09 o 
   1  10   8       42.28       42.27      2.25 o 
   2  10   8        0.74        7.67     10.12 o 
  -1  11   8       10.11       22.03      8.21 o 
   0  11   8        6.36        8.74      3.81 o 
   1  11   8       41.94       48.34     15.18 o 
  -5   1   9        0.94        1.14      2.81 o 
  -4   1   9       31.16       37.96      4.08 o 
  -3   1   9        0.95        9.41      6.96 o 
  -2   1   9       89.55       84.69      5.74 o 
  -1   1   9      606.07      605.70     23.44 o 
   0   1   9     4133.81     4059.60     11.44 o 
   1   1   9     1084.05     1098.20     18.38 o 
   2   1   9      886.29      911.09      6.80 o 
   3   1   9        0.02        2.08      5.33 o 
   4   1   9       70.45       72.16      8.90 o 
   5   1   9        4.14       21.03     32.65 o 
  -5   2   9        9.37       11.56     12.38 o 
  -4   2   9       21.72       25.94      6.90 o 
  -3   2   9       31.51       35.07      4.41 o 
  -2   2   9     1465.99     1525.10     40.80 o 
  -1   2   9      328.22      377.24     20.98 o 
   0   2   9      354.24      349.37     19.36 o 
   1   2   9      492.95      485.06     11.94 o 
   2   2   9      455.04      438.62     10.59 o 
   3   2   9     1040.46     1009.12     13.74 o 
   4   2   9       54.78       64.26     11.42 o 
   5   2   9      551.02      530.28     21.86 o 
  -5   3   9        0.41        1.88      2.26 o 
  -4   3   9       46.15       54.02      4.68 o 
  -3   3   9      317.54      334.70     12.30 o 
  -2   3   9     2719.25     2563.45     18.64 o 
  -1   3   9       76.24      157.85     29.12 o 
   0   3   9      781.64      727.99      8.72 o 
   1   3   9       18.74       33.27     17.20 o 
   2   3   9       25.93       24.28      2.22 o 
   3   3   9        3.53        5.19      2.49 o 
   4   3   9       91.89       89.76      7.77 o 
   5   3   9       85.57       82.85     37.67 o 
  -5   4   9      154.36      178.46     15.47 o 
  -4   4   9       21.59       50.01     13.80 o 
  -3   4   9        3.10        5.57      2.06 o 
  -2   4   9      281.54      274.17     18.21 o 
  -1   4   9       12.78       21.99     16.98 o 
   0   4   9      293.78      309.14      8.55 o 
   1   4   9      562.99      536.84      6.87 o 
   2   4   9      172.73      188.93     10.29 o 
   3   4   9      101.32      174.12     37.30 o 
   4   4   9       10.69       27.53     15.88 o 
   5   4   9       67.79      104.19     17.19 o 
  -5   5   9        2.80        8.56      5.77 o 
  -4   5   9        9.61       12.11      4.52 o 
  -3   5   9      195.21      238.23     19.59 o 
  -2   5   9      450.85      460.85     15.56 o 
  -1   5   9        9.76       14.51     23.50 o 
   0   5   9     1815.14     1728.73      9.62 o 
   1   5   9      116.37      117.24     10.23 o 
   2   5   9      197.94      203.08      8.97 o 
   3   5   9      421.44      392.95     20.61 o 
   4   5   9       70.74       77.97     14.93 o 
   5   5   9        6.64        9.91      7.78 o 
  -4   6   9       42.02       47.42      3.95 o 
  -3   6   9      573.08      579.75     25.02 o 
  -2   6   9      164.98      198.57     27.76 o 
  -1   6   9       42.03       45.58     10.39 o 
   0   6   9      409.95      430.95     26.33 o 
   1   6   9       79.40       92.76     12.24 o 
   2   6   9      641.36      612.08      5.56 o 
   3   6   9        0.58        5.01      6.28 o 
   4   6   9      179.00      176.89      8.92 o 
  -4   7   9        0.71        6.72      9.85 o 
  -3   7   9       33.48       39.04      9.11 o 
  -2   7   9       35.38       51.15     17.12 o 
  -1   7   9        3.69       27.69      9.73 o 
   0   7   9      371.46      380.20     18.80 o 
   1   7   9      348.99      332.99     18.41 o 
   2   7   9        4.79        5.90      1.29 o 
   3   7   9       38.97       38.18      3.53 o 
   4   7   9      157.66      168.04     14.04 o 
  -4   8   9       27.28       39.23     18.78 o 
  -3   8   9       34.33       41.40     11.39 o 
  -2   8   9        9.54        8.63      3.21 o 
  -1   8   9      437.36      409.66     33.83 o 
   0   8   9       88.50       93.78      5.58 o 
   1   8   9        7.07        9.98      5.43 o 
   2   8   9        5.76       19.86     14.44 o 
   3   8   9       48.94       50.29      4.22 o 
  -3   9   9        9.54       12.68      9.64 o 
  -2   9   9        4.89        9.37     18.46 o 
  -1   9   9       13.85       32.15      7.51 o 
   0   9   9      100.86      111.50     27.37 o 
   1   9   9        7.98       12.49      4.48 o 
   2   9   9       67.52       64.77      4.87 o 
   3   9   9        8.76        7.95      1.22 o 
  -2  10   9       43.89       59.64     13.74 o 
  -1  10   9       10.67       14.63     12.56 o 
   0  10   9        7.70       28.05     14.17 o 
   1  10   9        3.13       10.60      7.86 o 
   2  10   9       56.09       54.74      3.49 o 
  -1  11   9       38.86       35.89     12.06 o 
   0  11   9       93.41       94.47     11.94 o 
   1  11   9       37.36       34.94      5.60 o 
  -5   0  10       43.49       40.37      3.43 o 
   0   0  10      388.56      401.29     16.76 o 
   1   0  10        0.55        3.40     10.25 o 
   2   0  10     2666.64     2618.76     33.58 o 
   3   0  10     2655.21     2575.93     17.23 o 
   4   0  10      123.99      155.08     25.35 o 
   5   0  10      292.82      344.52     66.06 o 
  -5   1  10       14.85       15.36      7.66 o 
  -4   1  10      158.32      146.90      7.08 o 
  -2   1  10      103.87      104.20     14.42 o 
   0   1  10       44.12       52.90      6.73 o 
   1   1  10     2041.59     1945.44     41.38 o 
   2   1  10       53.30       62.02      6.68 o 
   3   1  10        4.03        7.49      6.22 o 
   4   1  10       98.52      109.67      9.36 o 
   5   1  10       33.63       37.91      3.06 o 
  -5   2  10       12.13       38.03     15.80 o 
  -3   2  10        6.77       27.72     20.83 o 
  -2   2  10        2.34       54.81     25.16 o 
  -1   2  10      507.48      583.22     22.60 o 
   0   2  10        4.32        5.46      3.87 o 
   1   2  10      428.28      450.96     23.61 o 
   2   2  10        1.18        1.79      0.70 o 
   3   2  10       63.76       64.85      4.15 o 
   4   2  10       35.54       37.34     10.12 o 
   5   2  10       23.84       22.89      8.92 o 
  -5   3  10        0.68        8.16      5.07 o 
  -4   3  10        6.93       10.83      2.21 o 
  -3   3  10      758.09      752.63     68.16 o 
  -2   3  10      150.87      150.42     13.77 o 
  -1   3  10      920.66      953.10     14.16 o 
   0   3  10     3082.32     2910.49     37.22 o 
   1   3  10     3168.05     3019.79     31.77 o 
   2   3  10      332.67      316.21      7.88 o 
   3   3  10        0.06        0.35      1.73 o 
   4   3  10       27.91       32.13     14.24 o 
   5   3  10       20.59       21.13     14.05 o 
  -5   4  10       12.07       17.65     17.58 o 
  -4   4  10       33.02       35.89      3.28 o 
  -3   4  10        0.57       19.56     15.25 o 
  -2   4  10       54.46       64.32     16.92 o 
  -1   4  10        4.85       29.41     17.87 o 
   0   4  10       74.81       91.73      7.11 o 
   1   4  10       51.61       54.21      3.14 o 
   2   4  10       15.48       14.83      1.58 o 
   3   4  10      296.81      289.07     17.17 o 
   4   4  10       10.30        9.79      1.13 o 
   5   4  10        6.34       19.09      6.82 o 
  -5   5  10        0.33        1.37      3.68 o 
  -4   5  10        2.69        5.62      8.64 o 
  -3   5  10      603.75      577.42     10.41 o 
  -2   5  10     1043.09     1096.57     35.21 o 
  -1   5  10        2.99       11.49      6.09 o 
   0   5  10      427.36      401.03      4.48 o 
   1   5  10      210.80      233.38      7.77 o 
   2   5  10       31.24       49.47      5.75 o 
   3   5  10      406.71      397.94      9.03 o 
   4   5  10        0.96       14.61     13.80 o 
   5   5  10        4.39        6.75      8.40 o 
  -4   6  10      128.96      158.18     21.42 o 
  -3   6  10      340.31      329.15      8.05 o 
  -2   6  10        5.04       15.47     21.63 o 
  -1   6  10       66.92      103.64     22.68 o 
   0   6  10        4.77        4.47      3.29 o 
   1   6  10      248.11      250.75     10.87 o 
   2   6  10     2283.61     2122.89     40.93 o 
   3   6  10       69.91       66.84      3.03 o 
   4   6  10       35.90       46.91     21.80 o 
  -4   7  10      122.03      112.80     15.51 o 
  -3   7  10        0.40        3.09      3.23 o 
  -2   7  10       46.08       46.97      4.02 o 
  -1   7  10       56.68      103.60     16.12 o 
   0   7  10       11.12       51.62     28.66 o 
   1   7  10      105.06      116.77      9.95 o 
   2   7  10        0.63        2.25      0.82 o 
   3   7  10      115.96      115.49     11.65 o 
   4   7  10       12.85       16.92     24.73 o 
  -4   8  10       23.39       23.42     59.87 o 
  -3   8  10        7.12        7.43      8.78 o 
  -2   8  10        5.77        5.84      3.23 o 
  -1   8  10     1147.33     1122.07     32.71 o 
   0   8  10      139.90      145.90      8.74 o 
   1   8  10      113.90       99.51      9.88 o 
   2   8  10      183.30      222.67     14.75 o 
   3   8  10        5.24        5.73      2.54 o 
  -3   9  10       40.12       47.10      5.97 o 
  -2   9  10       23.78       24.92      4.64 o 
  -1   9  10       19.63       20.75      2.24 o 
   0   9  10      172.42      173.68     11.24 o 
   1   9  10        6.72        7.15      1.71 o 
   2   9  10       90.63       85.42      4.97 o 
   3   9  10       20.00       25.88     25.74 o 
  -2  10  10        1.75        6.16      3.00 o 
  -1  10  10        8.61       14.24      7.83 o 
   0  10  10       24.61       25.35      8.00 o 
   1  10  10       21.95       25.91     13.33 o 
   2  10  10        4.81        7.81      2.33 o 
  -1  11  10       15.79       15.52      5.60 o 
   0  11  10       21.03       28.88     16.53 o 
  -5   1  11        0.12        8.60     11.71 o 
  -4   1  11       60.60       63.07     12.70 o 
  -3   1  11      144.86      150.16      6.04 o 
  -2   1  11        1.74        6.86      7.20 o 
  -1   1  11     1856.44     1821.77     18.23 o 
   0   1  11       68.59       75.49      2.81 o 
   1   1  11       35.41       55.09     28.02 o 
   2   1  11      144.34      150.38      4.68 o 
   3   1  11      415.89      411.22     11.73 o 
   4   1  11       55.06       71.65     20.72 o 
   5   1  11        0.32       12.43     14.66 o 
  -5   2  11       49.19       53.33      6.47 o 
  -4   2  11       10.03       19.71     19.08 o 
  -3   2  11       60.80       54.98     11.68 o 
  -2   2  11      659.51      650.48     19.92 o 
  -1   2  11     1130.07     1215.73     30.30 o 
   0   2  11       17.69       27.68      8.77 o 
   1   2  11     2571.86     2503.57      9.28 o 
   2   2  11     1613.40     1624.17     13.72 o 
   3   2  11        2.94        3.12      7.50 o 
   4   2  11        4.13        6.82      2.94 o 
   5   2  11       56.67       60.81     11.96 o 
  -5   3  11       76.64       98.03     20.07 o 
  -4   3  11       59.35       57.30      4.93 o 
  -3   3  11       30.96       40.17      9.36 o 
  -2   3  11      204.21      215.75      7.66 o 
  -1   3  11      253.81      284.30     10.09 o 
   0   3  11     2164.39     2105.71     34.10 o 
   1   3  11       30.40       38.91     11.49 o 
   2   3  11      239.30      241.05      6.84 o 
   3   3  11      305.72      312.78      5.52 o 
   4   3  11        0.21        5.00      9.54 o 
   5   3  11      117.27      116.94     18.66 o 
  -5   4  11       28.54       30.00      6.84 o 
  -4   4  11      313.75      347.50     72.02 o 
  -3   4  11      138.78      171.49     15.98 o 
  -2   4  11      206.92      211.65     15.39 o 
  -1   4  11      571.50      549.94     12.23 o 
   0   4  11       38.95       45.37     24.10 o 
   1   4  11       11.71       15.60      8.70 o 
   2   4  11      108.19      119.24      6.79 o 
   3   4  11       16.20       23.92      4.79 o 
   4   4  11      540.94      528.23      7.32 o 
   5   4  11      111.24      119.94     25.94 o 
  -5   5  11        9.83       13.37      6.53 o 
  -4   5  11       13.85       19.92     14.12 o 
  -3   5  11      571.44      528.29     27.28 o 
  -2   5  11       34.95       37.96      7.06 o 
  -1   5  11      203.59      201.10     10.50 o 
   0   5  11       44.34       39.31      4.08 o 
   1   5  11      232.80      223.21     16.33 o 
   2   5  11       13.26       15.05      2.17 o 
   3   5  11      239.65      238.21     19.31 o 
   4   5  11        2.62        4.38      1.94 o 
  -4   6  11       16.37       24.83      4.18 o 
  -3   6  11      109.71      104.31      5.66 o 
  -2   6  11      884.56      883.26     24.41 o 
  -1   6  11       52.92       51.45     12.72 o 
   0   6  11        6.80       11.93     12.50 o 
   1   6  11       14.08       16.28      5.82 o 
   2   6  11     1219.01     1278.91     18.20 o 
   3   6  11      210.94      243.48     17.71 o 
   4   6  11       27.27       37.65     13.11 o 
  -4   7  11       88.15      103.60     33.07 o 
  -3   7  11       77.19       78.32     14.60 o 
  -2   7  11       59.20       85.32     22.01 o 
  -1   7  11      209.55      199.68     16.44 o 
   0   7  11      333.92      374.34     31.34 o 
   1   7  11      298.00      284.73     17.46 o 
   2   7  11      395.11      439.09     26.78 o 
   3   7  11      117.30      115.41      4.57 o 
   4   7  11      227.17      212.50      7.14 o 
  -3   8  11        0.01        1.52      6.17 o 
  -2   8  11       47.32       60.52     11.56 o 
  -1   8  11       24.20       38.57      6.98 o 
   0   8  11       78.44       94.60      8.97 o 
   1   8  11        7.54       28.20     36.37 o 
   2   8  11       50.44       47.40      5.35 o 
   3   8  11       15.51       11.64      3.75 o 
  -3   9  11       11.83       14.80      7.70 o 
  -2   9  11       19.95       19.43      6.46 o 
  -1   9  11       18.51       28.93     21.91 o 
   0   9  11        0.69       34.57     25.59 o 
   1   9  11       10.21        9.99      4.36 o 
   2   9  11        3.99        7.44      4.37 o 
   3   9  11        2.27        3.66      1.32 o 
  -2  10  11       19.85       24.85     11.83 o 
  -1  10  11       17.05       18.51      1.37 o 
   0  10  11       22.27       25.12      3.29 o 
   1  10  11       29.47       29.23     12.76 o 
   2  10  11       49.53       51.50      5.39 o 
   0  11  11       27.91       28.91     19.20 o 
  -5   0  12       17.06       16.51      5.37 o 
  -4   0  12        2.52        3.99      1.75 o 
   0   0  12      174.86      176.25      7.34 o 
   1   0  12       44.73       46.29      4.93 o 
   2   0  12       95.00       96.69      5.13 o 
   3   0  12       19.61       20.30      4.51 o 
   4   0  12     1494.02     1507.55     28.31 o 
   5   0  12       30.58       32.63      6.88 o 
  -5   1  12        2.49        4.92      3.95 o 
  -4   1  12       50.32       49.90      1.66 o 
  -3   1  12      110.63      153.37     23.69 o 
  -1   1  12     1794.26     1711.69     27.61 o 
   0   1  12      538.81      515.20     13.23 o 
   1   1  12      891.34      867.06      3.77 o 
   2   1  12       42.65       51.81      7.87 o 
   3   1  12        1.71        4.28      4.56 o 
   4   1  12       99.28      101.80     28.13 o 
   5   1  12       50.10       58.26     15.03 o 
  -5   2  12       32.74       53.07     19.44 o 
  -4   2  12       30.16       27.86      7.00 o 
  -3   2  12       28.53       34.62      7.67 o 
  -2   2  12       77.34       79.60      2.22 o 
  -1   2  12       79.81       88.35     10.95 o 
   0   2  12      560.93      555.62      6.46 o 
   1   2  12      635.21      627.43     10.44 o 
   2   2  12      207.41      239.27     10.12 o 
   3   2  12      560.79      558.55      8.11 o 
   4   2  12      381.97      359.48     14.18 o 
   5   2  12       14.93       17.71     23.32 o 
  -5   3  12       53.15       49.07      6.53 o 
  -4   3  12        1.33       10.26      9.96 o 
  -3   3  12       11.54       12.82     11.66 o 
  -2   3  12       71.30       87.46     10.65 o 
  -1   3  12     1159.97     1102.08     22.95 o 
   0   3  12      782.19      750.25     11.97 o 
   1   3  12     1117.02     1186.86     16.35 o 
   2   3  12      133.16      132.50     14.95 o 
   3   3  12      764.49      720.34      6.05 o 
   4   3  12      130.61      130.59     10.32 o 
   5   3  12        1.13        2.95      5.75 o 
  -5   4  12        8.14       18.45     18.15 o 
  -4   4  12        2.94        3.87      0.77 o 
  -3   4  12      794.42      769.40     12.03 o 
  -2   4  12        0.07        2.70      3.07 o 
  -1   4  12        4.86       11.57     19.69 o 
   0   4  12      343.44      353.67     12.37 o 
   1   4  12       59.47       58.52      2.78 o 
   2   4  12      129.03      146.23      9.17 o 
   3   4  12      812.89      792.06     11.08 o 
   4   4  12      172.27      196.41     16.18 o 
   5   4  12       52.21       62.48     43.53 o 
  -5   5  12        8.43       10.20     46.96 o 
  -4   5  12        2.78       11.59      9.52 o 
  -3   5  12      612.67      581.10     28.27 o 
  -2   5  12       29.46       48.17     14.83 o 
  -1   5  12      219.96      251.06     13.95 o 
   0   5  12      147.96      160.52     14.47 o 
   2   5  12      553.76      533.93     10.44 o 
   3   5  12     1321.23     1238.08     82.34 o 
   4   5  12       43.76       43.52      3.19 o 
  -4   6  12        1.64       10.52     14.92 o 
  -3   6  12       57.32       63.86     15.59 o 
  -2   6  12     1966.69     1831.35     68.30 o 
  -1   6  12      455.03      441.14     11.66 o 
   0   6  12       19.12       23.78     16.58 o 
   1   6  12        4.35       14.81     10.19 o 
   2   6  12       52.73       49.94      1.20 o 
   3   6  12       87.33       89.05     12.54 o 
   4   6  12      328.34      329.29     15.53 o 
  -4   7  12       27.59       29.67      4.91 o 
  -3   7  12       63.21       64.25     11.19 o 
  -2   7  12       52.15       51.19     15.65 o 
  -1   7  12      394.29      404.33     13.92 o 
   0   7  12        1.26        5.84     18.17 o 
   1   7  12        3.11       14.93     14.60 o 
   2   7  12      191.33      177.85      6.05 o 
   3   7  12       46.26       47.58      4.94 o 
   4   7  12       68.61       83.57     24.56 o 
  -3   8  12        5.15        6.34      2.38 o 
  -2   8  12       53.32       54.70      5.02 o 
  -1   8  12       26.40       24.11      1.69 o 
   0   8  12       61.92       58.08      6.99 o 
   1   8  12      324.11      322.06     15.72 o 
   2   8  12        0.32        2.71      3.04 o 
   3   8  12        3.61        3.66      3.03 o 
  -3   9  12        0.21        1.74      1.92 o 
  -2   9  12       69.45       61.59     10.70 o 
  -1   9  12      217.16      209.64     18.38 o 
   0   9  12      155.30      141.41     24.91 o 
   1   9  12        1.68        3.65      4.79 o 
   2   9  12       11.47       10.59      1.52 o 
   3   9  12       84.81       91.96     14.26 o 
  -2  10  12        6.58       33.70     72.10 o 
  -1  10  12        0.06        0.93      4.11 o 
   0  10  12       19.58       34.39     16.78 o 
   1  10  12        2.82        9.72     10.57 o 
   2  10  12        0.13        0.42      0.36 o 
  -5   1  13       25.75       33.06     19.35 o 
  -4   1  13       36.07       34.53      8.52 o 
  -3   1  13        6.30        6.66      2.15 o 
  -2   1  13      549.79      535.10     13.88 o 
  -1   1  13     1641.34     1550.82     14.54 o 
   0   1  13     2240.84     2212.13     18.34 o 
   1   1  13      194.62      210.76     10.56 o 
   2   1  13       72.76       75.51      6.79 o 
   3   1  13      277.53      305.48     16.77 o 
   4   1  13        8.02        9.14      5.20 o 
   5   1  13        6.16        6.39      2.31 o 
  -5   2  13      168.44      154.06      4.59 o 
  -4   2  13       97.49      135.75     14.73 o 
  -2   2  13      143.45      145.15      6.65 o 
  -1   2  13     1193.36     1215.22     27.81 o 
   0   2  13      723.79      756.23     13.54 o 
   1   2  13      535.27      530.35      3.93 o 
   2   2  13      580.82      564.23      4.23 o 
   3   2  13       26.49       39.08     17.77 o 
   4   2  13      225.23      221.73     10.29 o 
   5   2  13        8.90        9.29     12.20 o 
  -5   3  13       48.16       50.15      6.22 o 
  -4   3  13       28.27       36.47      9.70 o 
  -3   3  13       47.87       48.41      4.80 o 
  -2   3  13       53.94       48.29      7.18 o 
  -1   3  13      152.73      142.60     12.34 o 
   0   3  13      868.84      917.18     20.94 o 
   1   3  13      131.67      147.45      8.95 o 
   2   3  13        0.08        1.55      3.99 o 
   3   3  13       17.01       36.31     22.09 o 
   5   3  13       35.81       54.92     33.64 o 
  -5   4  13        8.89       13.11      7.11 o 
  -4   4  13        5.40       13.54      4.56 o 
  -3   4  13      186.08      196.13     16.30 o 
  -2   4  13      178.78      196.13     10.07 o 
  -1   4  13        0.86        1.30      1.09 o 
   0   4  13      576.29      594.45     10.12 o 
   1   4  13        4.39        4.59      1.73 o 
   2   4  13       96.43      119.24      7.11 o 
   3   4  13       19.97       50.35     11.44 o 
   4   4  13        3.75       10.44     16.55 o 
  -4   5  13       13.71       22.73     11.67 o 
  -3   5  13        2.83       12.90     42.19 o 
  -2   5  13      100.62      106.53      6.59 o 
  -1   5  13        6.55       16.15     12.29 o 
   0   5  13      877.92      829.49     16.01 o 
   1   5  13      868.26      832.09      9.69 o 
   2   5  13      353.15      334.83     26.34 o 
   3   5  13      211.73      219.46     16.29 o 
   4   5  13       95.70       92.51      3.54 o 
  -4   6  13       62.18       59.35     16.02 o 
  -3   6  13       71.55       70.05      9.46 o 
  -2   6  13     1177.97     1200.72     16.81 o 
  -1   6  13      137.67      161.04      7.95 o 
   0   6  13       28.32       27.80     10.66 o 
   1   6  13        1.52        5.18      2.73 o 
   2   6  13      105.35      111.49      6.01 o 
   3   6  13      297.18      303.08     15.10 o 
   4   6  13       31.78       36.26      6.20 o 
  -4   7  13       51.37       60.39     11.75 o 
  -3   7  13        1.04        6.20     15.53 o 
  -2   7  13        3.41        6.04      5.09 o 
  -1   7  13      116.69      121.74     10.66 o 
   0   7  13       76.02       76.35      2.74 o 
   1   7  13       45.10       55.11     28.74 o 
   2   7  13        1.63        0.34      1.72 o 
   3   7  13        3.54        5.36      3.12 o 
   4   7  13       83.74       87.95     15.57 o 
  -3   8  13       37.55       42.86      8.82 o 
  -2   8  13       59.08       74.62     18.23 o 
  -1   8  13        0.12        0.38      0.64 o 
   0   8  13        3.46       19.41     26.19 o 
   1   8  13      262.20      263.77     17.20 o 
   2   8  13        4.42        4.35      0.62 o 
   3   8  13       43.40       46.81     12.34 o 
  -3   9  13       13.16       17.81     32.55 o 
  -2   9  13       19.43       20.40      3.56 o 
  -1   9  13       20.91       38.02     10.21 o 
   0   9  13        0.02        5.58      5.40 o 
   1   9  13       27.49       26.50      6.61 o 
   2   9  13        0.05        1.45      3.91 o 
  -2  10  13      119.88      132.88      8.42 o 
  -1  10  13        0.15        5.74     11.75 o 
   0  10  13       32.73       32.60      3.86 o 
   1  10  13       22.16       26.10     11.46 o 
  -5   0  14        0.69        3.00     20.53 o 
  -4   0  14        0.89        3.06     20.25 o 
  -1   0  14      207.61      211.87      0.23 o 
   0   0  14      648.99      710.67     61.63 o 
   1   0  14     1077.35     1111.50     38.86 o 
   2   0  14        0.04        0.18      1.25 o 
   3   0  14      341.54      365.92     21.45 o 
   4   0  14       48.16       81.54     26.62 o 
   5   0  14      126.45      124.18      9.36 o 
  -5   1  14       60.36       69.17     16.72 o 
  -4   1  14        3.19        2.66      5.66 o 
  -3   1  14       11.61       11.49      6.55 o 
  -1   1  14      985.98      931.86      8.96 o 
   0   1  14       56.69       95.45     14.30 o 
   1   1  14      217.86      232.53     13.36 o 
   2   1  14     1620.66     1670.80     15.57 o 
   3   1  14       58.25       69.56     16.18 o 
   4   1  14      465.22      426.10     21.93 o 
   5   1  14      156.89      150.36     13.61 o 
  -5   2  14        0.03        1.59      4.52 o 
  -4   2  14       49.13       60.55     21.68 o 
  -3   2  14        6.89       21.15      9.02 o 
  -2   2  14      167.79      185.75     20.85 o 
  -1   2  14      137.86      134.05     16.11 o 
   0   2  14      128.98      137.57      4.83 o 
   1   2  14      338.14      340.69      8.71 o 
   2   2  14        2.71        9.74     21.79 o 
   3   2  14      419.94      435.05      9.99 o 
   4   2  14        7.19       19.02      9.86 o 
   5   2  14        0.03        0.46     11.79 o 
  -5   3  14       12.99       22.37     44.96 o 
  -4   3  14       15.01       20.34      5.81 o 
  -2   3  14      197.96      196.70      6.04 o 
  -1   3  14       35.16       44.52      8.31 o 
   0   3  14      131.14      163.04     11.84 o 
   1   3  14      760.96      734.45      8.10 o 
   2   3  14     2546.28     2393.36      8.98 o 
   3   3  14       86.78       88.13      8.26 o 
   4   3  14        8.65       29.01     18.63 o 
   5   3  14       37.35       54.93     27.39 o 
  -5   4  14        1.00        5.20     32.97 o 
  -4   4  14       53.28       52.87      7.56 o 
  -3   4  14     1284.34     1233.04     24.77 o 
  -2   4  14       22.80       36.92     30.84 o 
  -1   4  14      296.69      343.50     20.41 o 
   0   4  14     1119.99     1117.99     49.17 o 
   1   4  14       64.83       64.15      5.03 o 
   2   4  14       26.50       33.74      4.52 o 
   3   4  14        9.23       12.29     10.22 o 
   4   4  14       54.34       52.02     21.94 o 
  -4   5  14       12.62       20.74      5.25 o 
  -3   5  14       20.56       25.12      6.30 o 
  -2   5  14      140.38      180.76     27.03 o 
  -1   5  14      163.30      169.52      6.56 o 
   0   5  14       66.45       81.96      9.83 o 
   1   5  14       94.87       95.68     15.53 o 
   2   5  14        2.89       23.99     32.10 o 
   3   5  14      203.87      188.30     16.20 o 
   4   5  14        5.30       11.25      6.80 o 
  -4   6  14       82.33       90.19     14.25 o 
  -3   6  14      120.61      139.27     11.54 o 
  -2   6  14       44.79       50.52     10.87 o 
  -1   6  14       30.41       43.85     17.77 o 
   0   6  14      156.03      164.56     13.15 o 
   1   6  14       51.57       52.45      5.64 o 
   2   6  14      149.17      149.06      5.06 o 
   3   6  14       19.81       24.16     13.91 o 
   4   6  14       15.44       16.38      9.82 o 
  -4   7  14       60.39       67.36     11.39 o 
  -3   7  14       50.06       61.92     21.60 o 
  -2   7  14        1.04       15.18     15.27 o 
  -1   7  14        1.27        3.14      4.15 o 
   0   7  14       41.39       42.06      3.05 o 
   1   7  14       47.35       50.22     10.64 o 
   2   7  14       14.42       17.15      9.73 o 
   3   7  14       13.36       22.94     15.24 o 
  -3   8  14        1.22        1.52      1.63 o 
  -2   8  14       59.89       54.62      4.46 o 
  -1   8  14       24.02       25.05      4.08 o 
   0   8  14       84.61       83.60      9.61 o 
   1   8  14      821.76      764.18     16.86 o 
   2   8  14        1.45        2.66      2.74 o 
   3   8  14       24.69       29.03      7.31 o 
  -2   9  14       22.83       25.19      2.82 o 
  -1   9  14       14.56       19.93      3.83 o 
   0   9  14        1.86        3.93      2.11 o 
   1   9  14      184.84      171.52     15.85 o 
   2   9  14      225.38      234.86     15.09 o 
  -1  10  14       28.32       31.19     11.05 o 
   0  10  14       26.97       35.46      5.59 o 
   1  10  14        2.16        2.62      1.68 o 
  -5   1  15        5.70       12.23      6.14 o 
  -4   1  15        7.22       12.82     12.65 o 
  -3   1  15        0.01        1.08      9.38 o 
  -2   1  15      182.74      194.70      6.90 o 
  -1   1  15      140.78      258.94     27.96 o 
   0   1  15      223.42      223.84     18.58 o 
   1   1  15      323.44      328.17      6.82 o 
   2   1  15     1727.24     1610.68     59.04 o 
   3   1  15      209.34      247.47     22.57 o 
   4   1  15      180.44      197.07     16.38 o 
   5   1  15        9.67        8.49      4.51 o 
  -5   2  15       10.04       23.03     28.49 o 
  -4   2  15      326.36      321.11     12.05 o 
  -3   2  15       44.28       55.98      9.45 o 
  -2   2  15       25.18       29.90      4.06 o 
  -1   2  15     1173.90     1173.68     34.92 o 
   0   2  15      399.48      399.62     11.19 o 
   1   2  15      227.63      216.30     15.84 o 
   2   2  15      314.24      322.67      7.63 o 
   3   2  15      160.40      172.10     13.99 o 
   4   2  15       16.32       33.79     18.10 o 
   5   2  15      120.74      131.19     42.25 o 
  -5   3  15        0.03        3.01      4.42 o 
  -4   3  15       22.94       37.31      4.67 o 
  -3   3  15       13.38       17.51      3.13 o 
  -2   3  15       22.14       24.77      4.21 o 
  -1   3  15       28.99       33.73      6.12 o 
   0   3  15      399.40      389.02     11.39 o 
   1   3  15       72.79       88.85     14.15 o 
   2   3  15      801.66      745.05     19.02 o 
   3   3  15       56.70       68.76     18.43 o 
   4   3  15       54.78       55.70      8.90 o 
  -5   4  15        7.62        9.17      8.16 o 
  -4   4  15       97.22       90.08      4.33 o 
  -3   4  15     1176.77     1180.30     76.36 o 
  -2   4  15      573.16      549.09     17.98 o 
  -1   4  15      126.99      146.74     10.28 o 
   0   4  15       21.37       29.56     30.85 o 
   1   4  15       66.76       81.19      4.88 o 
   2   4  15      780.20      743.46      7.68 o 
   3   4  15      564.45      561.33      9.19 o 
   4   4  15       41.45       50.42     30.32 o 
  -4   5  15      124.46      117.68     12.32 o 
  -3   5  15      182.07      221.03     40.69 o 
  -2   5  15       64.19       94.80     11.97 o 
  -1   5  15       97.64      104.70      8.09 o 
   0   5  15       65.83       75.28      3.84 o 
   1   5  15       90.80      105.66      8.06 o 
   2   5  15      134.51      177.46     13.75 o 
   3   5  15       78.99       86.69     14.08 o 
   4   5  15        2.17        3.79      5.69 o 
  -4   6  15       30.05       28.71      2.05 o 
  -3   6  15       64.61       87.77     11.28 o 
  -2   6  15       47.41       49.74      5.17 o 
  -1   6  15      143.10      171.36     11.15 o 
   0   6  15       21.33       53.98     21.70 o 
   1   6  15        9.49       21.08     12.64 o 
   2   6  15      128.96      144.86     10.67 o 
   3   6  15      303.77      318.08     14.76 o 
   4   6  15        9.23       14.50     18.13 o 
  -4   7  15      189.57      186.32     20.67 o 
  -3   7  15        4.82        5.16      1.99 o 
  -2   7  15       16.82       22.32      4.95 o 
  -1   7  15        2.53        6.63      4.02 o 
   0   7  15       34.24       41.61      2.67 o 
   1   7  15      698.43      640.09      5.73 o 
   2   7  15      542.57      519.92     14.49 o 
   3   7  15       18.84       18.94      1.24 o 
  -3   8  15       52.63       62.63     20.65 o 
  -2   8  15        3.32       10.09      3.52 o 
  -1   8  15       52.99       47.32      4.04 o 
   0   8  15       37.90       44.47     16.01 o 
   1   8  15      167.06      186.13     13.33 o 
   2   8  15        2.62        2.85      0.33 o 
   3   8  15        9.62       24.30     11.85 o 
  -2   9  15       54.97       56.62     21.79 o 
  -1   9  15        2.20        4.11      4.70 o 
   0   9  15        5.83       11.41      6.82 o 
   1   9  15        0.49        1.28      4.46 o 
   2   9  15       20.53       19.78      3.97 o 
  -1  10  15        1.37        6.85      9.91 o 
   0  10  15       25.36       35.05      5.41 o 
   1  10  15        5.17        7.34      8.24 o 
  -5   0  16        1.18        3.52     16.85 o 
  -4   0  16       71.73       70.91     71.49 o 
  -3   0  16       75.61       71.16     17.12 o 
   0   0  16        0.24        0.81      2.20 o 
   1   0  16       14.53       20.10      8.77 o 
   2   0  16      392.88      429.10     28.71 o 
   3   0  16        3.03        3.34      0.66 o 
   4   0  16       18.06       24.68      8.45 o 
   5   0  16       14.61       14.29     56.40 o 
  -5   1  16        0.96       11.20     32.98 o 
  -4   1  16       12.61       11.49      3.81 o 
  -3   1  16        1.24       13.53     10.50 o 
  -2   1  16      111.00      121.97     19.97 o 
   0   1  16       49.29       60.00     11.76 o 
   1   1  16       52.76       76.03     15.94 o 
   2   1  16       10.34       13.19      5.75 o 
   3   1  16       61.34       55.31     11.38 o 
   4   1  16       29.45       36.21     11.97 o 
   5   1  16       26.11       41.32     20.32 o 
  -5   2  16        1.56        7.43     28.18 o 
  -4   2  16       33.15       76.23     12.49 o 
  -3   2  16        4.60       16.53      9.42 o 
  -2   2  16       32.30       87.46     22.29 o 
  -1   2  16      282.34      267.48      2.34 o 
   0   2  16      111.15      149.48     11.32 o 
   1   2  16       20.00       20.73      5.42 o 
   2   2  16      142.56      130.40     11.85 o 
   3   2  16       45.35       56.88     10.19 o 
   4   2  16       45.26       55.03     16.16 o 
  -5   3  16       29.33       29.86     37.69 o 
  -4   3  16        0.63       16.34     17.48 o 
  -3   3  16       11.70       26.07      9.43 o 
  -2   3  16       55.32       74.60      8.64 o 
  -1   3  16      270.03      268.70      6.27 o 
   0   3  16        0.09        1.39      8.47 o 
   1   3  16      258.13      261.81      6.91 o 
   2   3  16      132.99      155.81      9.28 o 
   3   3  16      517.37      539.09     13.41 o 
   4   3  16      466.45      487.51     18.17 o 
  -4   4  16        0.10        9.56     25.12 o 
  -3   4  16      440.06      445.43     69.31 o 
  -2   4  16        4.51        5.73      4.30 o 
  -1   4  16       49.15       62.08     24.05 o 
   0   4  16       22.51       34.34      4.60 o 
   1   4  16       47.15       45.11      3.27 o 
   2   4  16      621.04      615.36      8.23 o 
   3   4  16       25.70       36.37     12.59 o 
   4   4  16       13.72       17.38     22.03 o 
  -4   5  16       69.55       63.83     13.58 o 
  -3   5  16        6.72       13.71     14.50 o 
  -2   5  16       18.45       21.90      4.53 o 
  -1   5  16      277.01      277.50     17.49 o 
   0   5  16        0.86        2.14      2.98 o 
   1   5  16      137.50      204.85     18.83 o 
   2   5  16      190.03      211.12     10.04 o 
   3   5  16      111.91      106.22     14.61 o 
   4   5  16       81.27      123.60     18.35 o 
  -4   6  16      145.92      132.67     30.01 o 
  -3   6  16      125.42      126.73     13.99 o 
  -2   6  16        0.78        5.11     10.00 o 
  -1   6  16      335.58      314.46      8.70 o 
   0   6  16      426.53      445.62     16.68 o 
   1   6  16      122.34      158.07     16.91 o 
   2   6  16       37.08       35.57      0.73 o 
   3   6  16       41.86       44.70      6.82 o 
   4   6  16       39.44       41.40      7.83 o 
  -3   7  16       34.71       40.95      7.13 o 
  -2   7  16       47.59       45.65      9.20 o 
  -1   7  16       15.39       18.83      6.92 o 
   0   7  16       60.02       63.90      5.68 o 
   1   7  16      548.75      522.43     15.24 o 
   2   7  16      224.10      227.34      9.39 o 
   3   7  16       80.96       77.40      6.69 o 
  -3   8  16       60.77       55.09      3.36 o 
  -2   8  16        3.45        8.13     23.24 o 
  -1   8  16        0.15        2.89      9.30 o 
   0   8  16       13.05       13.90      3.79 o 
   1   8  16      183.37      191.23      7.86 o 
   2   8  16       25.51       23.43      4.21 o 
   3   8  16        4.70        8.12     13.48 o 
  -2   9  16        3.68        7.37      8.14 o 
  -1   9  16       45.37       40.52      4.32 o 
   0   9  16       30.35       29.33      8.71 o 
   1   9  16        3.90        6.32      6.21 o 
   2   9  16        1.63       12.25     13.54 o 
  -1  10  16       20.56       26.99     32.18 o 
   0  10  16       40.30       47.23     25.56 o 
  -5   1  17       10.83       18.72     30.01 o 
  -4   1  17       19.66       17.27      3.72 o 
  -3   1  17       92.54       93.63      4.94 o 
  -2   1  17      329.53      339.21     28.66 o 
  -1   1  17       41.35       53.33     11.28 o 
   0   1  17      851.28      814.20     47.29 o 
   1   1  17     3205.40     3077.10     14.68 o 
   2   1  17       93.50       98.16     14.97 o 
   3   1  17     1014.42      951.31     26.62 o 
   4   1  17      188.95      217.10     18.72 o 
  -5   2  17        1.70        8.56     33.93 o 
  -4   2  17      178.24      182.30      8.86 o 
  -3   2  17        1.26       24.01     19.64 o 
  -2   2  17      427.17      413.33     11.97 o 
  -1   2  17      341.06      360.53     12.96 o 
   0   2  17       12.38       23.78      5.68 o 
   1   2  17       37.19       39.28      2.89 o 
   2   2  17       24.35       26.08      3.58 o 
   3   2  17       41.41       44.43      3.97 o 
   4   2  17       65.22       76.28     17.83 o 
  -5   3  17        2.84        2.90      7.76 o 
  -4   3  17      133.96      136.42     12.85 o 
  -3   3  17       81.36       75.28      7.22 o 
  -2   3  17        0.04        1.51      7.95 o 
  -1   3  17       61.52       64.40      8.01 o 
   0   3  17      325.50      343.55     12.04 o 
   1   3  17       46.42       44.84      8.08 o 
   2   3  17      499.35      493.13      8.80 o 
   3   3  17        3.93       12.00      7.86 o 
   4   3  17       21.57       37.94     13.43 o 
  -4   4  17        1.38        3.23      1.63 o 
  -3   4  17      198.35      200.13     18.85 o 
  -2   4  17       30.98       35.26      5.13 o 
  -1   4  17      534.62      519.34     22.68 o 
   0   4  17      730.15      743.67     15.73 o 
   1   4  17      119.46      123.13      6.99 o 
   2   4  17      313.49      292.76      5.01 o 
   3   4  17      346.59      328.18      5.20 o 
   4   4  17       13.18       22.86     16.93 o 
  -4   5  17       17.06       20.76      5.55 o 
  -3   5  17       46.66       49.88     14.09 o 
  -2   5  17      134.93      128.65      8.36 o 
  -1   5  17       12.77       20.15     10.85 o 
   0   5  17       83.98      100.92     11.64 o 
   1   5  17      372.65      350.31      7.54 o 
   2   5  17      207.91      198.81     11.45 o 
   3   5  17      473.33      483.60     12.81 o 
   4   5  17      157.10      146.05     19.65 o 
  -4   6  17       41.34       48.07     13.37 o 
  -3   6  17       34.40       45.54     15.75 o 
  -2   6  17       39.99       39.62      4.78 o 
  -1   6  17        9.21        9.90      1.58 o 
   0   6  17      116.55      116.24      4.71 o 
   1   6  17      151.52      138.01      6.79 o 
   2   6  17       70.40       76.29      4.98 o 
   3   6  17       61.05       60.13      4.10 o 
  -3   7  17        7.78       10.95      7.29 o 
  -2   7  17        5.72       10.08      5.94 o 
  -1   7  17        8.89       10.33      1.93 o 
   0   7  17       56.99       50.88      4.84 o 
   1   7  17        2.67       36.77     30.34 o 
   2   7  17       10.32       31.43     18.27 o 
   3   7  17       23.67       39.07     14.89 o 
  -3   8  17        0.31        5.59     28.76 o 
  -2   8  17      159.07      160.45      7.42 o 
  -1   8  17      120.03      141.90     10.42 o 
   0   8  17       32.08       34.91      5.74 o 
   1   8  17        1.39       18.85     20.02 o 
   2   8  17       19.80       28.95      7.00 o 
  -2   9  17        1.03        2.65      4.70 o 
  -1   9  17       17.51       25.65     13.31 o 
   0   9  17       61.36       57.59      1.26 o 
   1   9  17        0.60       12.94     17.19 o 
  -5   0  18      231.58      215.76     49.44 o 
  -4   0  18        2.41        2.65      6.02 o 
  -3   0  18       39.38       37.62      5.82 o 
   0   0  18      126.54      126.29      9.53 o 
   1   0  18     1212.10     1251.03     37.43 o 
   2   0  18      327.65      324.88     47.31 o 
   3   0  18       80.86       77.87     30.32 o 
   4   0  18       75.20       84.63     47.42 o 
  -5   1  18        0.76       18.34     20.54 o 
  -4   1  18        4.19        7.85      2.71 o 
  -3   1  18       66.13       64.88     11.35 o 
  -1   1  18        5.47       13.33     10.36 o 
   0   1  18       15.45       27.49      4.94 o 
   1   1  18       37.39       65.14     21.13 o 
   2   1  18      470.90      450.26      9.51 o 
   3   1  18      958.71      928.69     15.80 o 
   4   1  18       34.27       46.42     27.94 o 
  -5   2  18       29.93       42.87     29.88 o 
  -4   2  18      326.57      288.93      7.10 o 
  -3   2  18      402.96      408.57     31.93 o 
  -2   2  18      281.69      289.36     12.03 o 
  -1   2  18      149.13      144.59      2.69 o 
   0   2  18       43.05       57.55      9.59 o 
   1   2  18       46.17      131.55     68.97 o 
   2   2  18        0.77        2.17      3.48 o 
   3   2  18       22.99       25.56      4.58 o 
   4   2  18        0.01        0.48      1.69 o 
  -4   3  18      119.07      117.15     12.83 o 
  -3   3  18        1.14       15.80     10.46 o 
  -2   3  18        0.59       10.82     15.24 o 
  -1   3  18       88.42       85.85      5.92 o 
   0   3  18       48.38       48.06      5.10 o 
   1   3  18      107.78      101.54     15.27 o 
   2   3  18       52.22       70.65      9.49 o 
   3   3  18       52.91       51.25      4.46 o 
   4   3  18        0.67       10.15     17.39 o 
  -4   4  18       11.02       22.58     24.12 o 
  -3   4  18       48.54       54.81     34.31 o 
  -2   4  18      142.23      138.02     10.98 o 
  -1   4  18      221.05      224.32     11.43 o 
   0   4  18      336.59      310.34     11.48 o 
   1   4  18        6.65       15.38     13.42 o 
   2   4  18      353.24      339.24      8.12 o 
   3   4  18        1.04        2.30      5.12 o 
   4   4  18       21.51       28.89     17.82 o 
  -4   5  18       13.56       24.96     32.15 o 
  -3   5  18       49.62       48.51      8.60 o 
  -2   5  18        4.40        4.03      0.74 o 
  -1   5  18       23.36       35.73     10.69 o 
   0   5  18       92.36       87.89      5.14 o 
   1   5  18      127.86      141.66      7.37 o 
   2   5  18       61.74       62.71      4.14 o 
   3   5  18       10.30       16.61     26.26 o 
   4   5  18       41.76       37.57      4.20 o 
  -4   6  18        0.02        0.96     35.08 o 
  -3   6  18        1.38        2.78      6.11 o 
  -2   6  18       45.25       43.50      5.48 o 
  -1   6  18       27.68       30.45      4.25 o 
   0   6  18      219.74      214.16     17.20 o 
   1   6  18        5.46        9.84      9.00 o 
   2   6  18        3.75       17.89     21.38 o 
   3   6  18       10.34       13.70      5.67 o 
  -3   7  18       17.63       17.06      3.32 o 
  -2   7  18       63.49       65.36      7.91 o 
  -1   7  18        9.90       16.81      4.27 o 
   0   7  18       22.04       18.94      4.54 o 
   1   7  18        0.61        6.57      8.12 o 
   2   7  18       10.23       15.30      6.86 o 
   3   7  18        4.98       11.34     10.51 o 
  -2   8  18        4.57       11.00     21.86 o 
  -1   8  18       63.11       63.31      5.99 o 
   0   8  18       25.57       25.17     10.83 o 
   1   8  18      216.99      209.34      6.32 o 
   2   8  18       10.29       12.60      2.28 o 
  -1   9  18        0.26        1.13      1.29 o 
   0   9  18      274.87      250.27     23.14 o 
   1   9  18      187.71      221.47     41.28 o 
  -4   1  19        3.74       12.96      6.09 o 
  -3   1  19       83.23       73.81      9.73 o 
  -2   1  19       15.14       20.90      7.41 o 
  -1   1  19        4.33        5.16      2.98 o 
   1   1  19       80.57       74.07      5.12 o 
   2   1  19      533.75      521.77     10.25 o 
   3   1  19      106.64      104.28      2.46 o 
   4   1  19        2.19        2.44      1.43 o 
  -4   2  19      191.64      178.00     16.77 o 
  -3   2  19      133.70      125.51      1.78 o 
  -2   2  19      114.40      138.72     12.10 o 
  -1   2  19       10.91       13.51      4.72 o 
   0   2  19       26.22       40.92     24.84 o 
   1   2  19     3336.89     3217.38     36.86 o 
   2   2  19      600.20      592.46     10.64 o 
   3   2  19        1.02        2.00      1.25 o 
   4   2  19       43.51       53.82     32.99 o 
  -4   3  19        4.72       26.91     23.12 o 
  -3   3  19        4.48       26.72     12.70 o 
  -2   3  19      122.63      111.51     34.46 o 
  -1   3  19       94.25       95.06     11.09 o 
   0   3  19       43.07       56.51     10.36 o 
   1   3  19       50.58       52.80      4.23 o 
   2   3  19       20.41       43.71     59.38 o 
   3   3  19       21.22       29.55     10.95 o 
   4   3  19       22.69       38.46     25.13 o 
  -4   4  19        0.87       11.40     18.47 o 
  -3   4  19       32.55       36.90     13.99 o 
  -2   4  19      126.82      126.69     28.62 o 
  -1   4  19       55.38       58.75      6.04 o 
   0   4  19       75.77       71.03      5.45 o 
   1   4  19       51.86       55.37      9.88 o 
   2   4  19       50.23       64.97     15.34 o 
   3   4  19       35.07       41.89      6.36 o 
   4   4  19       30.47       44.38     15.94 o 
  -4   5  19       67.84       59.91      1.38 o 
  -3   5  19       14.97       21.85     10.21 o 
  -2   5  19        0.13        1.84      2.43 o 
  -1   5  19      164.80      162.44      9.64 o 
   0   5  19        9.44       10.81      3.86 o 
   1   5  19        2.97        2.59      5.31 o 
   2   5  19      185.20      203.16     15.05 o 
   3   5  19      274.71      304.83     17.85 o 
  -3   6  19       44.00       46.46     11.85 o 
  -2   6  19        0.00        2.25      9.36 o 
  -1   6  19       24.05       28.81      9.50 o 
   0   6  19      170.94      167.55     13.34 o 
   1   6  19       54.17       56.90      8.24 o 
   2   6  19       46.79       48.05      4.55 o 
   3   6  19        0.98        7.99     12.37 o 
  -3   7  19        0.43        0.42      4.13 o 
  -2   7  19       13.58       27.12     13.66 o 
  -1   7  19        0.61        3.37      3.69 o 
   0   7  19        9.29        9.75      5.23 o 
   1   7  19      110.62      104.75      4.08 o 
   2   7  19       66.90       74.96      7.75 o 
   3   7  19      205.52      187.20      3.82 o 
  -2   8  19      123.18      145.60     16.82 o 
  -1   8  19      137.22      141.13      9.54 o 
   0   8  19       46.08       41.86      5.97 o 
   1   8  19      102.26       90.77      5.18 o 
   2   8  19      118.73      117.29     11.51 o 
  -1   9  19       12.96       12.23      2.27 o 
   0   9  19      206.09      216.51      7.90 o 
   1   9  19        8.29       29.12     22.93 o 
  -4   0  20       31.36       32.64     19.10 o 
  -2   0  20       50.74       48.40     21.94 o 
   0   0  20      260.10      253.01     16.45 o 
   1   0  20      350.84      339.72     17.85 o 
   2   0  20        0.06        0.94     12.86 o 
   3   0  20       46.01       61.31     12.89 o 
   4   0  20       20.75       23.69     70.04 o 
  -4   1  20       57.89       63.58     17.32 o 
  -3   1  20        3.26       24.78     13.15 o 
  -2   1  20       25.61       56.53      8.15 o 
  -1   1  20        4.52       35.61     15.77 o 
   0   1  20      305.93      288.61     11.42 o 
   1   1  20      321.49      332.27     31.48 o 
   2   1  20        2.04        6.85      4.29 o 
   3   1  20        5.72        6.26      4.24 o 
   4   1  20       42.99       51.87     15.73 o 
  -4   2  20      100.16      101.78      3.83 o 
  -3   2  20        0.38       16.67     14.49 o 
  -2   2  20      101.15       96.92      4.32 o 
  -1   2  20       60.72       57.80      2.69 o 
   0   2  20      197.98      201.51      7.24 o 
   1   2  20     1779.31     1746.21     16.82 o 
   2   2  20      454.22      421.08     14.08 o 
   3   2  20        4.01        7.35      2.99 o 
   4   2  20       26.18       46.41     36.06 o 
  -4   3  20      188.89      175.63     17.69 o 
  -3   3  20      297.59      267.10     16.41 o 
  -2   3  20       37.57       47.18     20.34 o 
  -1   3  20       36.16       53.41      8.38 o 
   0   3  20      165.31      156.33      7.61 o 
   1   3  20       38.88       44.52      6.89 o 
   2   3  20     1932.70     1837.71     32.19 o 
   3   3  20      307.30      299.78     17.88 o 
   4   3  20      246.50      260.67     19.07 o 
  -4   4  20      108.57      116.76     43.33 o 
  -3   4  20       21.62       33.11     24.66 o 
  -2   4  20        3.94        5.39     20.28 o 
  -1   4  20       30.26       30.92      2.58 o 
   0   4  20      194.02      195.26     17.37 o 
   1   4  20       42.66       41.77      5.79 o 
   2   4  20      167.83      181.38     15.40 o 
   3   4  20       52.82       59.33     13.61 o 
   4   4  20       15.38       15.54     23.23 o 
  -4   5  20       10.29       12.84     20.56 o 
  -3   5  20       52.48       48.16      8.08 o 
  -2   5  20       10.58       18.95      6.47 o 
  -1   5  20      121.65      115.46      6.83 o 
   0   5  20        1.51        8.08      3.35 o 
   1   5  20      118.27      153.66     13.43 o 
   2   5  20       10.54       14.44      4.90 o 
   3   5  20       35.96       41.80      8.45 o 
  -3   6  20       49.77       46.81      5.50 o 
  -2   6  20      233.30      231.81      5.69 o 
  -1   6  20      206.88      197.60     14.59 o 
   0   6  20        2.29        5.15     10.15 o 
   1   6  20       13.77       26.90      6.39 o 
   2   6  20       67.71       72.13      8.81 o 
   3   6  20        6.24        7.72     18.77 o 
  -3   7  20       34.64       32.25     32.90 o 
  -2   7  20      149.16      155.17     10.62 o 
  -1   7  20        0.14        1.39      1.18 o 
   0   7  20       15.78       17.70      3.16 o 
   1   7  20      195.86      197.95      6.59 o 
   2   7  20      102.89      141.67     11.47 o 
  -2   8  20       56.92       57.11     11.78 o 
  -1   8  20       73.10       69.24      3.52 o 
   0   8  20        0.90       31.11     32.21 o 
   1   8  20        6.83       13.78      9.81 o 
   2   8  20       39.19       38.72      4.13 o 
   0   9  20       53.86       49.24      5.35 o 
  -4   1  21       39.71       38.44      7.95 o 
  -3   1  21      128.09      115.98      9.07 o 
  -1   1  21      101.25      107.62     17.20 o 
   0   1  21      130.81      169.28     14.88 o 
   2   1  21       61.05       61.21      5.74 o 
   3   1  21        8.79        8.31      6.83 o 
   4   1  21      146.19      207.06     35.98 o 
  -4   2  21       45.72       45.22      2.74 o 
  -3   2  21      133.73      141.41     40.23 o 
  -2   2  21       65.77       58.97      8.20 o 
  -1   2  21       66.62       72.88     14.14 o 
   0   2  21      240.55      242.40     11.14 o 
   1   2  21       41.80       48.97      5.93 o 
   2   2  21       42.41       56.29     15.24 o 
   3   2  21       32.58       35.51      4.59 o 
   4   2  21       10.55       10.92     11.42 o 
  -4   3  21       41.87       40.64      5.46 o 
  -3   3  21        4.42        5.77      2.95 o 
  -2   3  21        1.62        4.87      5.00 o 
  -1   3  21       99.90      107.66     14.65 o 
   0   3  21       42.86       48.49      6.86 o 
   1   3  21      142.75      150.62     10.20 o 
   2   3  21       76.95       81.67      3.17 o 
   3   3  21        0.17        1.44      3.64 o 
   4   3  21        3.74        4.14      3.42 o 
  -4   4  21        3.99       11.35     37.10 o 
  -3   4  21       38.46       42.83     11.39 o 
  -2   4  21        7.96        9.42      3.59 o 
  -1   4  21       29.58       45.54     13.08 o 
   0   4  21      244.16      234.29      4.97 o 
   1   4  21      255.19      252.12      6.51 o 
   2   4  21        2.25        4.04      3.06 o 
   3   4  21      192.15      236.58     21.14 o 
  -3   5  21        4.43        6.97     24.78 o 
  -2   5  21       24.93       25.32      3.01 o 
  -1   5  21      128.85      121.14      9.37 o 
   0   5  21       17.36       26.43      5.69 o 
   1   5  21       72.47       68.41      4.76 o 
   2   5  21        4.86       11.55      6.96 o 
   3   5  21       21.95       25.28     23.99 o 
  -3   6  21        0.94        6.11     34.69 o 
  -2   6  21       14.60       16.90      3.86 o 
  -1   6  21       33.91       40.98      9.07 o 
   0   6  21      129.61      130.01      6.25 o 
   1   6  21        8.95       17.73      6.31 o 
   2   6  21       85.66       78.58      3.51 o 
   3   6  21        6.73        7.35      4.32 o 
  -2   7  21       30.66       41.91     10.88 o 
  -1   7  21        1.14        3.71      1.94 o 
   0   7  21        3.79        9.25      4.61 o 
   1   7  21       89.76       81.02      6.74 o 
   2   7  21        0.70        1.19      2.66 o 
  -2   8  21       16.20       14.05      2.39 o 
  -1   8  21        8.86       20.13     10.55 o 
   0   8  21       71.72       84.42      4.80 o 
   1   8  21      100.16       98.10     15.30 o 
  -4   0  22       10.94       10.42     18.73 o 
  -3   0  22        1.82        4.00     11.86 o 
  -2   0  22        0.18        1.39     12.52 o 
  -1   0  22      239.30      260.40     26.07 o 
   0   0  22     6631.40     6295.28     39.79 o 
   1   0  22     1417.11     1308.90     19.81 o 
   2   0  22      214.59      230.08     31.56 o 
   3   0  22      257.48      269.80     18.71 o 
   4   0  22       30.72       29.54      2.52 o 
  -4   1  22       40.98       38.96     13.99 o 
  -3   1  22        1.37        7.24      4.87 o 
  -2   1  22        9.64       28.08     49.29 o 
  -1   1  22       96.49       92.97      4.13 o 
   0   1  22        0.04        0.80     48.64 o 
   1   1  22      681.55      654.90      9.45 o 
   2   1  22      106.09      110.71      5.12 o 
   3   1  22        7.11       11.77      7.79 o 
   4   1  22       54.35       55.25     10.21 o 
  -4   2  22        4.20        9.63     22.04 o 
  -3   2  22        9.65       15.92      4.50 o 
  -2   2  22       48.67       56.87     14.84 o 
  -1   2  22      161.82      165.85      9.15 o 
   0   2  22       23.62       23.77      4.38 o 
   1   2  22       23.25       23.44      5.03 o 
   2   2  22       34.29       47.03     59.03 o 
   3   2  22        0.08        0.38      1.07 o 
   4   2  22        5.95        9.99      5.12 o 
  -4   3  22        1.91        1.63      3.39 o 
  -3   3  22        0.91        1.18      4.92 o 
  -2   3  22       77.22       70.24      6.24 o 
  -1   3  22       29.86       44.62     18.73 o 
   0   3  22      121.77      140.30      8.94 o 
   1   3  22        2.83        8.78     12.21 o 
   2   3  22       11.02       15.18      4.07 o 
   3   3  22        2.20        5.41     11.74 o 
  -4   4  22       38.57       41.11     55.98 o 
  -3   4  22        4.19        6.98     13.39 o 
  -2   4  22        4.51        5.64      2.40 o 
  -1   4  22      100.79      119.07     12.66 o 
   0   4  22      325.16      336.48     11.60 o 
   1   4  22       11.08       18.14      6.29 o 
   2   4  22       29.79       33.35      4.71 o 
   3   4  22       62.30       59.35      4.71 o 
  -3   5  22        0.94        1.26      1.75 o 
  -2   5  22        5.25       13.12      5.62 o 
  -1   5  22      100.74       95.39      8.43 o 
   0   5  22       42.96       49.68      4.53 o 
   1   5  22      170.27      177.07     11.26 o 
   2   5  22       43.38       49.00     13.30 o 
   3   5  22       31.52       41.19     10.92 o 
  -3   6  22       23.08       25.52     29.76 o 
  -2   6  22        1.13        2.11      4.70 o 
  -1   6  22       17.45       24.16      6.13 o 
   0   6  22      402.07      413.50     14.75 o 
   1   6  22       82.88       80.83      9.17 o 
   2   6  22       25.18       22.82      4.29 o 
  -2   7  22       40.92       36.99      3.08 o 
  -1   7  22        2.96        6.51      4.67 o 
   0   7  22       34.00       32.05      3.65 o 
   1   7  22        1.31        3.56      5.23 o 
   2   7  22        6.23        8.58      5.19 o 
  -1   8  22       14.85       14.24      5.32 o 
   0   8  22        8.27       16.31     12.90 o 
   1   8  22       68.49       72.30      7.45 o 
  -4   1  23       41.95       46.87     42.06 o 
  -3   1  23       85.43       80.72      6.43 o 
  -2   1  23       74.34       66.37     17.19 o 
  -1   1  23        8.94        7.69      2.50 o 
   0   1  23      174.10      175.02     13.73 o 
   1   1  23        4.78       10.62     39.28 o 
   2   1  23       22.74       33.63      6.66 o 
   3   1  23      212.02      232.37     11.98 o 
  -4   2  23        0.82        5.36     46.00 o 
  -3   2  23       32.27       33.73      6.95 o 
  -2   2  23        2.40        3.32      5.57 o 
  -1   2  23      234.31      278.21     16.94 o 
   0   2  23      218.38      216.32     12.28 o 
   1   2  23       28.04       27.96      2.71 o 
   2   2  23      715.75      688.52     14.56 o 
   3   2  23      225.46      244.02     12.32 o 
  -4   3  23       35.13       31.41     22.48 o 
  -3   3  23        9.52       17.86      8.90 o 
  -2   3  23        4.13        5.08     30.49 o 
  -1   3  23       24.08       49.58     18.96 o 
   0   3  23        9.89       10.64      3.72 o 
   1   3  23       21.35       25.69      2.94 o 
   2   3  23      135.06      150.54     13.66 o 
   3   3  23        3.97        9.73     15.26 o 
  -3   4  23       25.48       29.09     37.78 o 
  -2   4  23        8.48       11.45     10.02 o 
  -1   4  23        0.92       17.38     61.63 o 
   0   4  23      122.20      115.13     15.12 o 
   1   4  23       23.48       25.90      3.44 o 
   2   4  23       29.78       34.83      7.00 o 
   3   4  23        9.50       10.16      2.17 o 
  -3   5  23       72.32       67.32     19.83 o 
  -2   5  23        5.89        9.19      3.09 o 
  -1   5  23        0.10        3.32      4.64 o 
   0   5  23        0.36        2.20      3.77 o 
   1   5  23      303.88      305.02     10.73 o 
   2   5  23       20.76       29.97      5.72 o 
   3   5  23      116.45      110.64     10.90 o 
  -2   6  23       31.49       43.03     13.39 o 
  -1   6  23        8.16       17.08      8.77 o 
   0   6  23       43.14       43.25      9.73 o 
   1   6  23      128.03      119.58      3.73 o 
   2   6  23       38.94       46.95      8.06 o 
  -2   7  23        5.59       15.44     19.50 o 
  -1   7  23       24.25       26.70      7.07 o 
   0   7  23       30.82       36.20      8.98 o 
   1   7  23        0.26        2.08      4.03 o 
   0   8  23       22.31       27.34      4.92 o 
  -4   0  24        1.71        0.50      2.03 o 
  -3   0  24        4.33       14.52     12.57 o 
  -2   0  24       66.11       60.21      8.56 o 
  -1   0  24        5.01       12.88     14.82 o 
   0   0  24     1146.71     1155.34     24.72 o 
   1   0  24       11.73       15.25     29.76 o 
   3   0  24        2.08        4.80      8.13 o 
  -4   1  24        1.25        1.48     12.86 o 
  -3   1  24       80.50       82.19     25.02 o 
  -2   1  24       71.62       99.26     10.63 o 
  -1   1  24        0.22        3.52     14.09 o 
   0   1  24      223.82      227.84     10.60 o 
   1   1  24      330.37      379.62     37.33 o 
   2   1  24       30.26       36.10     13.02 o 
   3   1  24       12.66       18.50     28.75 o 
  -4   2  24        0.64        1.19      6.09 o 
  -3   2  24        7.49       10.76     26.20 o 
  -2   2  24        2.61        2.48      1.75 o 
  -1   2  24      257.66      242.15     19.22 o 
   0   2  24       51.59       50.63      2.67 o 
   1   2  24        1.30        1.53      1.38 o 
   2   2  24      169.19      163.84     10.44 o 
   3   2  24       57.42       55.32      3.82 o 
  -3   3  24       51.40       45.09     23.89 o 
  -2   3  24      312.92      333.21     22.64 o 
  -1   3  24      207.28      224.99     41.30 o 
   0   3  24        1.50        3.99      3.40 o 
   1   3  24        8.00        7.80      3.72 o 
   2   3  24        9.46       10.49     13.41 o 
   3   3  24      176.90      174.93     15.22 o 
  -3   4  24        0.05        0.92     51.47 o 
  -2   4  24       11.76       16.62      7.17 o 
  -1   4  24      171.17      178.13     11.33 o 
   0   4  24       65.05       74.78     14.46 o 
   1   4  24       60.89       79.76     15.42 o 
   2   4  24      132.35      137.98     15.32 o 
   3   4  24       35.12       44.07      8.49 o 
  -2   5  24        3.55        6.08      3.90 o 
  -1   5  24       37.16       42.88     13.37 o 
   0   5  24       33.83       49.56     14.28 o 
   1   5  24       64.86       61.21      4.77 o 
   2   5  24        2.90        5.11      4.28 o 
  -2   6  24       15.10       20.23      6.60 o 
  -1   6  24       29.12       55.02     16.75 o 
   0   6  24       83.14       82.71      7.98 o 
   1   6  24       38.89       36.13      2.14 o 
   2   6  24      302.96      283.75      9.25 o 
  -1   7  24        0.70       15.16     14.35 o 
   0   7  24        1.07       15.29     17.97 o 
   1   7  24        7.21       12.49      6.78 o 
  -3   1  25       30.97       30.80     56.93 o 
  -1   1  25       70.76       66.55     15.42 o 
   0   1  25       41.63       47.80     20.38 o 
   1   1  25       38.10       40.05     17.84 o 
   2   1  25       13.39       17.67     10.38 o 
   3   1  25        5.88        8.30     14.19 o 
  -3   2  25        3.39        4.43      2.48 o 
  -2   2  25        2.89        3.36     13.05 o 
  -1   2  25      882.69      833.20      4.39 o 
   0   2  25       32.72       41.52     25.83 o 
   1   2  25      267.23      259.17     21.70 o 
   2   2  25       80.50       74.91      3.07 o 
   3   2  25       21.63       27.61      4.64 o 
  -3   3  25        0.01        6.30     40.65 o 
  -2   3  25       38.31       34.89      5.34 o 
  -1   3  25       13.37       23.63     15.37 o 
   0   3  25        8.35       16.17      3.69 o 
   1   3  25       42.64       47.11     10.91 o 
   2   3  25        1.90        5.96     12.23 o 
   3   3  25        3.00        3.20      1.24 o 
  -2   4  25       54.38       53.78     25.53 o 
  -1   4  25      228.94      276.41     24.05 o 
   0   4  25      127.34      130.50     12.71 o 
   1   4  25      310.07      273.25     23.29 o 
   2   4  25      234.45      248.63     13.14 o 
  -2   5  25        6.55       14.76      9.26 o 
  -1   5  25       49.94       65.08     27.86 o 
   0   5  25       55.88       57.19      7.47 o 
   1   5  25       58.15       59.83     11.52 o 
   2   5  25       69.42       68.32      7.83 o 
  -2   6  25       22.30       30.24     26.57 o 
  -1   6  25       23.70       29.71      7.11 o 
   0   6  25       77.33      101.37     18.18 o 
   1   6  25        0.20        1.21      1.73 o 
  -1   7  25        7.29       10.79      3.74 o 
   0   7  25       58.15       51.10      4.18 o 
  -2   0  26       39.59       39.52      7.81 o 
  -1   0  26        9.19       11.44      5.63 o 
   0   0  26      160.15      186.11     18.87 o 
   1   0  26      908.49      832.86     19.03 o 
   2   0  26      431.39      395.53     16.12 o 
   3   0  26       44.60       42.98      2.83 o 
  -3   1  26       18.42       74.51     49.44 o 
  -2   1  26       29.22       30.20      3.90 o 
  -1   1  26        7.67       25.58     26.69 o 
   0   1  26      100.33      119.09     30.03 o 
   1   1  26        0.63        1.15      1.76 o 
   2   1  26       39.10       37.18      4.92 o 
   3   1  26        2.12        4.73     13.02 o 
  -3   2  26        0.02        0.38     11.54 o 
  -2   2  26       38.96       36.87      1.72 o 
  -1   2  26      332.59      308.66     21.98 o 
   0   2  26      177.46      192.43      8.88 o 
   1   2  26       22.30       25.64      5.46 o 
   2   2  26        0.14        1.01      1.74 o 
   3   2  26        4.94        9.34     18.59 o 
  -2   3  26        1.12        3.71      7.87 o 
  -1   3  26      113.94      157.07     23.99 o 
   0   3  26      137.59      147.24      7.22 o 
   1   3  26        1.05        1.98     11.19 o 
   2   3  26       15.20       16.95     34.35 o 
  -2   4  26        3.78        7.91     10.59 o 
  -1   4  26       19.76       21.76      6.91 o 
   0   4  26        0.89        1.87      1.37 o 
   1   4  26      331.49      328.33      9.45 o 
   2   4  26        3.47        6.88      2.51 o 
  -2   5  26       36.96       51.91     20.68 o 
  -1   5  26        2.27        2.48      2.01 o 
   0   5  26       11.06       13.87      8.01 o 
   1   5  26        9.05       19.37     11.96 o 
   2   5  26       17.34       21.85     10.10 o 
  -1   6  26       39.64       46.82     11.48 o 
   0   6  26       89.46       80.84      9.03 o 
   1   6  26       30.93       29.84      2.63 o 
  -2   1  27       48.12       49.57     12.55 o 
  -1   1  27      146.92      155.29      7.98 o 
   0   1  27      324.58      341.72     12.46 o 
   1   1  27      127.22      149.38     13.90 o 
   2   1  27        4.15        7.44     12.06 o 
  -2   2  27        0.20        2.28      8.33 o 
  -1   2  27      184.74      219.28     42.53 o 
   0   2  27       63.80       59.62      9.19 o 
   1   2  27      285.20      293.31     26.27 o 
   2   2  27       29.19       31.76      3.69 o 
  -2   3  27       42.92       45.89      5.98 o 
  -1   3  27       37.50       37.49      4.38 o 
   0   3  27       56.89       70.94     17.72 o 
   1   3  27       30.50       30.78      4.55 o 
   2   3  27        4.87        7.55      2.73 o 
  -2   4  27        9.32       46.27     17.82 o 
  -1   4  27        0.04        2.74     13.51 o 
   0   4  27       16.47       23.14      6.04 o 
   1   4  27      122.79      130.27      7.78 o 
   2   4  27       57.01       87.34     24.02 o 
  -2   5  27        6.40       15.42      4.76 o 
  -1   5  27       40.44       34.72      2.70 o 
   0   5  27       40.32       38.29     10.18 o 
   1   5  27        2.48        4.77      6.19 o 
   0   6  27       16.05       25.16     15.95 o 
  -2   0  28        0.01        1.30      9.13 o 
  -1   0  28      105.94      104.75     43.93 o 
   0   0  28      159.41      197.45     26.77 o 
   1   0  28        1.23        1.93      2.09 o 
   2   0  28       18.97       23.31      7.26 o 
  -2   1  28        1.82        1.79      7.76 o 
  -1   1  28      272.68      288.01     18.72 o 
   0   1  28       28.46       34.16     11.66 o 
   1   1  28       11.57       10.61      3.08 o 
   2   1  28      103.09       99.70     19.57 o 
  -2   2  28       55.36       76.15     31.31 o 
  -1   2  28       33.84       36.34      3.58 o 
   0   2  28       28.16       38.99     21.14 o 
   1   2  28      165.42      164.65      7.45 o 
   2   2  28       58.34       76.02     33.17 o 
  -2   3  28       39.06       47.53     18.37 o 
  -1   3  28       49.83       61.14     10.86 o 
   0   3  28       11.88       15.52      7.32 o 
   1   3  28       97.21      104.15     31.07 o 
   2   3  28       89.01       91.22     18.16 o 
  -2   4  28      171.17      209.23     29.76 o 
  -1   4  28        0.57        1.06      4.34 o 
   0   4  28       24.73       25.30      4.34 o 
   1   4  28       35.59       46.19     23.75 o 
  -1   5  28        1.71       11.54     38.43 o 
   0   5  28       19.04       22.89      9.46 o 
  -2   1  29       12.50       12.74      7.26 o 
  -1   1  29       26.76       27.10      7.42 o 
   0   1  29        9.12       10.08      1.68 o 
   1   1  29       31.06       27.55      2.75 o 
   2   1  29       25.49       31.57     21.57 o 
  -2   2  29       59.30       56.09      0.30 o 
  -1   2  29       49.58       47.63      6.28 o 
   0   2  29      149.29      158.78     13.51 o 
   1   2  29        4.30       18.23     21.13 o 
  -2   3  29        5.58       11.70     40.14 o 
  -1   3  29        6.83       17.51     29.20 o 
   0   3  29        0.14        2.35      9.84 o 
   1   3  29       42.42       49.37     12.66 o 
  -1   4  29        9.40       15.28      6.95 o 
   0   4  29        5.40        8.11      8.65 o 
   1   4  29       13.56       10.66     19.23 o 
  -2   0  30        7.11        9.86     27.01 o 
  -1   0  30       46.48       56.95     29.86 o 
   0   0  30       70.35       87.01     27.74 o 
   1   0  30       64.32       67.97     37.08 o 
  -2   1  30       13.02       21.36     14.23 o 
  -1   1  30       12.49       20.38     11.94 o 
   0   1  30       89.70      123.79     14.74 o 
   1   1  30        0.54        2.50      2.23 o 
  -1   2  30       18.78       17.41      9.71 o 
   0   2  30        4.70       13.50     12.79 o 
   1   2  30        0.77        0.94      0.79 o 
  -1   3  30      200.06      223.01     23.14 o 
   0   3  30       97.32      149.25     20.42 o 
  -1   1  31       11.04       12.11      8.84 o 
   0   1  31      128.45      147.63     12.79 o 
  -1   2  31        5.41        6.45      1.75 o 
   0   2  31       57.79       60.57     11.97 o 
                                                 
